# Supplementary material for: Hibernation and plasma lipids in free-ranging brown bears–implications for diabetes
Source: PLoS One. 2023 Sep 5;18(9):e0291063. doi: 10.1371/journal.pone.0291063 (PMC10479895; doi:10.1371/journal.pone.0291063)
Supplement: S1 Table — Each bear has a unique WXXXX number followed by its capture and sampling season (“S” for summer active state and “W” for winter hibernation) and two numbers denoting the year; “W1303 S14” is thus a sampling of bear W1303 in the summer of 2014. (XLSX) [file pone.0291063.s001.xlsx]

## Sheet: Ark1
Bear + season	Year of birth:	Weight at time of capture (kg) (mean 44.5 kg)	Sex (70% F)	Capture date (DD/MM/YYYY)	Sample name
W1303 W14	2012	43	F	2014-02-24	01W
W1303 S14	2012	36	F	2014-07-02	01S
W1305 W15	2012	72	F	2015-02-24	02W
W1305 S15	2012	68	F	2015-07-07	02S
W1316 W14	2012	28	M	2014-02-26	03W
W1316 S14	2012	40	M	2014-07-01	03S
W1404 W16	2013	50	M	2016-03-03	04W
W1404 S16	2013	68	M	2016-07-06	04S
W1509 W17	2014	39.5	F	2017-03-02	05W
W1509 S17	2014	53.4	F	2017-06-14	05S
W1511 W16	2014	29	F	2016-03-01	06W
W1511 S16	2014	41	F	2016-07-05	06S
W1601 W17	2015	43.5	M	2017-02-28	07W
W1601 S17	2015	48	M	2017-06-13	07S
W1608 W17	2015	33.5	F	2017-02-28	08W
W1608 S17	2015	42.4	F	2017-06-13	08S
W1701 W18	2016	37	F	2018-02-27	09W
W1701 S18	2016	42.5	F	2018-06-05	09S
W1710 W18	2016	34.5	F	2018-02-28	10W
W1710 S18	2016	40	F	2018-06-06	10S
