# Supplementary material for: Hibernation and plasma lipids in free-ranging brown bears–implications for diabetes
Source: PLoS One. 2023 Sep 5;18(9):e0291063. doi: 10.1371/journal.pone.0291063 (PMC10479895; doi:10.1371/journal.pone.0291063)
Supplement: S2 Table — (XLSX) [file pone.0291063.s002.xlsx]

## Sheet: Ark1
Inter lipid standards	Amount (pmol)	Lipid class to quantify
Cholesteryl ester (CE) 15:0-D7	27.8	CE
Ceramide (Cer) 18:1;2/12:0;0	25	Cer
Cholesterol (Chol)-D4	306.6	Chol
Diacylglycerol (DAG) 12:0/12:0	12.5	DAG
Hexosylceramide (HexCer) 18:1;2/12:0;0	31.3	HexCer
Monosialodihexosylganglioside (GM3) 18:1;2/18:0:0-D3	40.6	GM3
Lysophosphatidic acid (LPA) 17:0	27.5	LPA
Lysophosphatidylcholine (LPC) 12:0	25	LPC and LPCO-
Lysophosphatidylethanolamine (LPE) 17:1	27.1	LPE and LPEO-
Lysophosphatidylglycerol (LPG) 17:1	16.3	LPG
Lysophosphatidylinositol (LPI) 13:0	17.6	LPI
Lysophosphatidylserine (LPS) 17:1	23	LPS
Phosphatidic acid (PA) 12:0/12:0	25.5	PA and PAO-
Phosphatidylcholine (PC) 12:0/12:0	31.3	PC and PCO-
Phosphatidylethanolamine (PE) 12:0/12:0	31.3	PE and PEO-
Phosphatidylglycerol (PG) 12:0/12:0	17.2	PG
Phosphatidylinositol (PI) 8:0/8:0	17	PI
Phosphatidylserine (PS) 12:0/12:0	10.4	PS
Sphingomyelin (SM) 18:1;2/12:0;0	21.3	SM
Triacylglycerol (TAG) 17:0/17:0/17:0	38.1	TAG
