# Supplementary material for: Hibernation and plasma lipids in free-ranging brown bears–implications for diabetes
Source: PLoS One. 2023 Sep 5;18(9):e0291063. doi: 10.1371/journal.pone.0291063 (PMC10479895; doi:10.1371/journal.pone.0291063)
Supplement: S1 Dataset — (CSV) [file pone.0291063.s008.csv]

Shotgun lipidomics data
mol%	W1303.S14	W1303.W14	W1305.S15	W1305.W15	W1316.S14	W1316.W14	W1404.S16	W1404.W16	W1509.S17	W1509.W17	W1511.S16	W1511.W16	W1601.S17	W1601.W17	W1608.S17	W1608.W17	W1701.S18	W1701.W18	W1710.S18	W1710.W18
CE 14:0	0.054438547	0.026435585	0.050382983	0.045505041	0.049703471	0.05657013	0.079120643	0.028264016	0.092707739	0.068885388	0.164514898	0.029361822	0.080652745	0.039292189	0.076494382	0.047631017	0.067784068	0.058451678	0.072202272	0.035614992
CE 16:0	1.493559258	1.702569009	1.369552382	2.130167961	1.570186829	2.479955012	1.482918758	2.126644959	1.767943253	2.567735868	1.971648096	1.89955475	2.298369894	2.46077905	1.661674725	2.471796578	1.640897226	2.574614542	2.161108051	2.123846578
CE 16:1	0.8553375	1.627149352	0.698488143	1.104744578	0.587727325	1.506254392	0.79364108	1.608767495	0.657177501	1.878285823	0.943308565	1.428581506	0.704962395	1.516960655	0.5036115	1.544610821	0.438717227	1.305474881	0.46644518	1.251445585
CE 16:2	0.011482465	0.019837792	0.013550203	0.011962741	0.015560611	0.015219206	0.013606657	0.015035512	0.021728901	0.018350611	0.028374459	0.013813482	0.021836322	0.01181022	0.018843841	0.01254479	0.016596743	0.013354698	0.01379104	0.014538517
CE 18:0	0.258262235	0.207022425	0.166494707	0.325571706	0.32886564	0.381573284	0.236221753	0.359327241	0.37128942	0.346270527	0.541795729	0.165529577	0.282246673	0.304305285	0.205929278	0.27518129	0.296109995	0.31129204	0.251343558	0.251049854
CE 18:1	9.076148889	8.962157007	5.771744122	7.230057238	9.292100654	11.85337434	7.67955439	11.29780405	7.840851509	12.12178149	9.82935937	8.277523525	8.551196982	9.013667997	7.131781227	9.865414269	5.80643047	9.631553985	6.366865369	8.880732706
CE 18:2	8.50340372	5.48518994	9.12924056	9.345141487	8.174995825	7.358395746	6.851788747	8.066533664	7.145795269	7.515692841	8.996408415	6.575850046	6.432751681	11.30914011	7.878934607	8.808217741	8.882779515	10.29604829	13.45226676	10.12369263
CE 18:3	0.94461252	0.509200264	1.244260225	0.429269759	0.788799526	0.423543674	0.844188388	0.689452008	0.863063258	0.537114734	0.857787666	0.369836474	0.737377088	0.276306341	0.64856449	0.303573446	1.982133935	0.587397114	2.180523246	0.460974885
CE 20:3	0.175786366	0.445155484	0.15047707	0.32994995	0.262240369	0.499410678	0.242750268	0.478517829	0.505049064	0.616678912	0.346172953	0.479008596	0.460430364	0.315217511	0.366993435	0.370707142	0.268417942	0.391855157	0.284687576	0.416638103
CE 20:4	3.445797215	2.210972149	3.204772581	4.044135648	3.565601022	2.848540353	3.138701141	2.040978923	4.650452857	3.442797584	4.066424288	2.457029305	5.259543034	3.198999923	3.049418938	2.674510363	4.111211332	3.791834646	3.634726607	3.310801562
CE 20:5	1.336055413	0.166045415	1.242356489	0.120249766	1.057615175	0.161039789	1.229901399	0.15660806	0.464662835	0.174267616	1.16838342	0.174104203	0.334465751	0.084661194	0.384395715	0.102485461	1.314843049	0.203661873	1.108586745	0.229313996
CE 22:4	0.01635102	0.014269208	0.017702503	0.023824462	0.007995639	0.008481828	0.007028776	0.014364294	0.033215898	0.01512948	0.016985594	0.012634371	0.025128151	0.015602188	0.023093995	0.024940164	0.018094963	0.022800719	0.011086902	0.014803397
CE 22:5	0.021606547	0.040475179	0.031479436	0.039944757	0.01621357	0.050424749	0.019153756	0.034338367	0.053984298	0.054231763	0.037766029	0.041771585	0.034250972	0.032810209	0.029896193	0.036876994	0.03618589	0.052971418	0.025925819	0.03739598
CE 22:6	0.019832579	0.074905353	0.029800327	0.140951003	0.019363379	0.105766012	0.029257433	0.036612656	0.076911575	0.150684433	0.051386049	0.067194468	0.078881987	0.102658402	0.041384145	0.056581215	0.081705544	0.161022382	0.186146915	0.448265904
Cer 32:1;2	0.00019431	7.95E-05	0.000279233	0.000111358	0.00024981	7.07E-05	0.000342602	0.000116665	0.000184001	8.80E-05	0.000268988	8.58E-05	0.000173036	0.000123125	0.000151633	0.000133024	0.000142471	0.000116616	0.000253725	0.000146341
Cer 34:0;2	0.000423943	8.93E-05	0.000390918	4.19E-05	0.00049855	0.0001502	0.000305316	0.000106982	0.000239861	0.000112339	0.000233786	6.15E-05	0.000222611	5.17E-05	0.000270282	7.63E-05	0.000167399	6.58E-05	0.000345863	8.80E-05
Cer 34:1;2	0.004126399	0.002761116	0.004095896	0.003909667	0.004471499	0.003058885	0.004600743	0.00270384	0.003653833	0.002981071	0.004921015	0.003031872	0.003979017	0.002831417	0.00352675	0.00309157	0.003781686	0.003129087	0.004769834	0.003238435
Cer 34:2;2	0.000334522	0.00043036	0.000342744	0.000503145	0.000358067	0.00037873	0.000429949	0.000428455	0.000348381	0.000427023	0.000438255	0.000387367	0.000360907	0.000496654	0.000230347	0.000504157	0.000375012	0.000444195	0.000393261	0.000443058
Cer 36:1;2	0.001665598	0.001821147	0.002024642	0.003722382	0.002288652	0.001368092	0.00198211	0.001609212	0.002385806	0.001755861	0.002204437	0.001603809	0.001928226	0.001672791	0.001410447	0.00227498	0.002284977	0.002340816	0.003139659	0.00242578
Cer 36:2;2	0.000441849	0.000465222	0.000471167	0.000685289	0.000466122	0.000315898	0.0005023	0.000409689	0.000392998	0.000365939	0.000491517	0.000300199	0.000279966	0.000388148	0.000255319	0.00048419	0.000433653	0.000466165	0.000402717	0.000485048
Cer 40:0;2	0.000754873	0.000113513	0.000844562	7.13E-05	0.000966891	0.000161316	0.000413581	0.000219008	0.000322083	0.000126284	0.000278483	7.39E-05	0.000382078	8.03E-05	0.000307746	8.68E-05	0.000270389	0.000113531	0.000489009	0.000163541
Cer 40:1;2	0.007811066	0.004056566	0.009711623	0.009931977	0.006722594	0.005169607	0.008420069	0.006531946	0.010522971	0.007014804	0.004695803	0.003536553	0.002891262	0.005412843	0	0.003581175	0	0.005869031	0.008768443	0.009099069
Cer 40:2;2	0.002822867	0.006520832	0.002209353	0.00620649	0.002730482	0.005470014	0.003411198	0.006772991	0.00392374	0.0064581	0.002372049	0.004012604	0.002219551	0.004989162	0.001523822	0.007052289	0.002168681	0.007076041	0.004845486	0.008610433
Cer 42:1;2	0.032303793	0.016954037	0.032093835	0.018838	0.030255582	0.025184371	0.025153375	0.022232306	0.046769108	0.020293377	0.029180571	0.01505585	0.041108238	0.021873743	0.032720991	0.012102175	0.027469839	0.014110804	0.036848044	0.01836777
Cer 42:2;2	0.020619037	0.027480885	0.02019325	0.038291903	0.017374833	0.042047188	0.013140713	0.039549266	0.039476686	0.033289134	0.022934803	0.026870034	0.033673382	0.032709572	0.019906934	0.025475249	0.017909313	0.028934679	0.027960611	0.029511194
Cer 42:3;2	0.001942729	0.006031729	0.002261491	0.008471347	0.001846021	0.007863176	0.001398376	0.009260343	0.006785246	0.006633946	0.00340085	0.005067936	0.004885333	0.007149968	0.002474975	0.005327728	0.002598409	0.006431854	0.005329745	0.005762546
Cer 44:1;2	0.001571531	0.000198653	0.002767748	0.000161953	0.002134833	0.00017794	0.001303633	0.0003572	0.001201105	0.000143326	0.001325953	7.69E-05	0.001541579	0.000202518	0.001078613	0.000161341	0.001060458	0.000241158	0.001659488	0.00019223
Cer 44:2;2	0.000750871	0.000451352	0.000621327	0.000383545	0.000745037	0.000523913	0.000556795	0.000428767	0.001089469	0.00035862	0.000717313	0.000330897	0.001061867	0.000419095	0.000639146	0.000407256	0.000608159	0.000389999	0.000723002	0.000424503
Chol :	13.06085769	12.64308202	13.2759977	13.12730281	13.72902688	14.76498876	14.33393467	12.7556452	13.5727652	12.42790199	14.76117262	12.61082983	15.5118131	14.6280214	13.63028013	13.57648813	14.85617934	13.62281708	13.86427566	15.52325895
DAG 30:1	0.021025754	0.007969744	0.0070551	0.008416224	0.013072421	0.007981187	0.016764169	0.006756045	0.0087783	0.009443032	0.015723549	0.007054592	0.007244576	0.006915697	0.005095642	0.007987927	0.00659342	0.010588869	0.005503063	0.008602998
DAG 30:2	0.008757475	0.007267199	0.002614642	0.006145862	0.003180189	0.007614355	0.007508663	0.005819759	0.00500718	0.007102334	0.006202761	0.007334298	0.002102172	0.007959552	0.002083092	0.010389296	0.003423016	0.008930449	0.004420272	0.006916497
DAG 32:0	0	0.002247656	0	0.002344511	0	0.001630748	0	0.00224214	0	0.003821225	0	0.003519163	0	0	0	0.002375423	0	0.009235506	0	0.00349237
DAG 32:1	0.018109124	0.008309238	0.009570023	0.012170313	0.010456526	0.007065937	0.016592229	0.007113233	0.011533246	0.01226199	0.022278041	0.009117222	0.010448999	0.007461154	0.008950878	0.008597205	0.009703556	0.015810144	0.00710766	0.008279703
DAG 32:2	0.01630734	0.010815212	0.008224346	0.009943626	0.006701117	0.010313848	0.013975322	0.009652164	0.013084895	0.011640483	0.013626905	0.009302166	0.014604477	0.013037059	0.008161992	0.010569578	0.008704734	0.011565642	0.010948344	0.01065625
DAG 32:3	0.004165675	0.00079208	0.001446469	0.00378123	0.000964552	0.001766779	0.002502598	0.001313903	0.003018574	0.000941832	0.001506717	0.002783849	0.002154895	0.004196176	0.000708103	0.003412614	0.002446286	0.002551463	0.00455474	0.002756536
DAG 34:1	0.008010762	0.029772582	0.009621722	0.023303143	0.01355393	0.021322323	0.01456429	0.022548621	0.007587081	0.0252682	0.018562985	0.024164105	0.005798415	0.016113958	0.013915798	0.024752647	0.009050471	0.032917552	0.004019673	0.02217307
DAG 34:2	0.006332052	0.006821325	0.008302451	0.01260681	0.007466705	0.005222942	0.008799492	0.007873583	0.006546122	0.008128894	0.008834318	0.005299644	0.002920825	0.007626763	0.007513979	0.007699452	0.004073607	0.014072625	0.005577184	0.008870897
DAG 34:3	0.000408172	0.000652434	0.001320067	0.002208716	0.00069285	0.000284391	0.001403029	0.000770904	0.002454563	0.000615769	0.001519539	0.00018546	7.76E-05	0.000340223	0.000930976	0	0.00208916	0.002650736	0.002689674	0.001307559
DAG 34:4	0.001637592	0.000397275	0.001785808	0.002221245	0.000874649	0.001116284	0.001341277	0.002497854	0.003294998	0.000864087	0.000737595	0.000788908	0.001838578	0.001961589	0.001943534	0.001358967	0.001902764	0.001022404	0.002503255	0.001955953
DAG 36:1	0.005161232	0.008423686	0.004398673	0.0080311	0.006489749	0.011676864	0.004517223	0.007270102	0.004448191	0.007496692	0.012844334	0.001330508	0.000445278	0.006561688	0.00480195	0.003854899	0.003759456	0.017588473	0.000406698	0.00505072
DAG 36:2	0.020070974	0.016624031	0.019519011	0.013880685	0.024048556	0.016320158	0.022391427	0.015956009	0.015724312	0.012079257	0.021533146	0.011571108	0.005435609	0.007347791	0.029663644	0.018900031	0.007792299	0.036335228	0.004486503	0.011573734
DAG 36:3	0.007649536	0.001999918	0.007550753	0.005638598	0.008025045	0.0026598	0.006507999	0.003731922	0.008746865	0.001508365	0.010006195	0.001660981	0.003685272	0.001914282	0.011769727	0.006299409	0.004601522	0.014131271	0.003636771	0.00299941
DAG 36:4	0.002930121	0.000372882	0.006015634	0.00433352	0.005094207	0.001425296	0.004445116	0.001650429	0.005328565	0.002058439	0.006409376	0.00092779	0.005498604	0.001686104	0.006465399	0.002260893	0.005039142	0.005403553	0.004422536	0.00187631
DAG 36:5	0.000750861	0	0.00283865	0	0.000276769	0	0.001500351	0	0.000936933	0	0.000336007	0	0.001643249	0	0.001089285	0	0.002048998	0	0.001060017	0
DAG 38:4	0.002744525	0.001616085	0.003494487	0.001257077	0.000900483	0.00157864	0.004345849	0.001509746	0.007894656	0.001609402	0.001409261	0.001028244	0.005689794	0.000818105	0.004159295	0.000851597	0.002335822	0.000915599	0.000563524	0.001204614
DAG 38:5	0.005025009	0.001648209	0.005015587	0.003490084	0.004164395	0.00222903	0.003374865	0.000868321	0.012796702	0.00062865	0.003916056	0.001872837	0.008749858	0.001270446	0.005135101	0.000724766	0.004094495	0.003192152	0.001335428	0.000531686
GM3 34:1;2	0.121718047	0.156340768	0.104191045	0.129452889	0.121413871	0.154297567	0.1529905	0.1641611	0.18396342	0.159725624	0.214544907	0.178332255	0.212897972	0.144146955	0.173402051	0.179237209	0.197558339	0.199799294	0.226563266	0.205842088
GM3 34:2;2	0.00097777	0.014886132	0.001073988	0.01131011	0.001189583	0.017456792	0.007618179	0.021990126	0.001327134	0.015109115	0.022658444	0.020791494	0.022926392	0.019438507	0.00149855	0.021608858	0.002413676	0.019935851	0	0.016549941
GM3 36:1;2	0.023064943	0.045218404	0.024854766	0.041036767	0.031865105	0.040945967	0.038091352	0.046546314	0.035114425	0.046183772	0.046981746	0.057441257	0.049073669	0.050356711	0.041732552	0.044177703	0.048607265	0.049540004	0.046360981	0.057884339
GM3 38:1;2	0.01754293	0.020083308	0.014685889	0.019673951	0.020817789	0.021642727	0.022502258	0.033537445	0.025886783	0.025489514	0.033238108	0.03648172	0.070018175	0.019171881	0.020827188	0.024888767	0.007679104	0.025904302	0.024414583	0.02073461
GM3 42:2;2	0.011377975	0.029086979	0.008766382	0.027846096	0.002571004	0.041162614	0.020088732	0.033471979	0.022851761	0.038191782	0.024652534	0.040405759	0.035161052	0.030490844	0.032288354	0.038947093	0.009999509	0.034943623	0.029703049	0.04000831
HexCer 32:0;2	0.003766155	0.021912466	0.00035058	0.00378968	0.004511548	0.007852413	0.002311944	0.010387672	0.001278371	0.009416643	8.27E-05	0.006393292	0.000396684	0.003737326	0.001759072	0.009458842	0.002595455	0.007714339	0.00496792	0.012758644
HexCer 34:1;2	0.000642882	0.001707216	0.00010152	0.000625745	0.000675683	0.002068578	0.000868282	0.000955612	0.000656571	0.000544615	0.001654402	0.001033083	0.001323788	0.000906073	0.001058077	0.000730359	0.002193617	0.001705315	0.000984161	0.000602897
HexCer 36:1;2	0	0	0	9.19E-05	0	8.42E-05	0	0.00013747	0	0.000190054	0	9.21E-05	0	0.00044705	0	0	0	0.000195721	0	7.61E-05
HexCer 38:1;2	0	0.000336306	0	0.000467824	0	0.000315372	0	0.000433043	0	0.000546214	0	0.000212798	0	0.000445775	0	0.000419814	0	0.00079821	0	0.000628715
HexCer 40:1;2	0.000176558	0.002236598	0.000475458	0.001405309	0.001175656	0.002394551	0.000392126	0.003298231	0.000935763	0.003364678	0.000227787	0.001254736	0.000319003	0.002425122	0	0.000429218	0.000166904	0.001589906	0.000553169	0.001858985
HexCer 40:2;2	0	0.000160039	0	0.000105716	0	0	0	0.000546616	0	0.000116125	0	0	0	0.000210043	0	7.20E-05	0	6.78E-05	0	0.000142746
HexCer 42:1;2	0.000291642	0.001500549	0.000819738	0.000622037	0.00127652	0.002895875	0.000990064	0.002762748	0.004131746	0.002822393	0.000987731	0.00101302	0.002606217	0.001297623	0.000518293	0.000508968	0.002478154	0.001276181	0.001294143	0.000607752
HexCer 42:2;2	0.000359626	0.004592553	0.000253507	0.001891095	0.000434806	0.004551536	0.000308619	0.004967389	0.003173122	0.004111705	0.000669754	0.003433655	0.002889577	0.003347973	0.000967586	0.002236894	0.002050621	0.003410872	0.001021703	0.002269598
LPA 14:0	0.001048407	0.000207658	0.000800623	0.000466222	0.000843497	0.000233968	0.001291692	0.000277734	0.002212333	0.000429196	0.001221496	0.000350817	0.001388065	0.000366324	0.001486124	0.000352602	0.000592333	0.000455023	0.000835222	0.000459313
LPA 16:0	0.044503238	0.037827888	0.040402652	0.076456053	0.040528298	0.056084882	0.042558124	0.071195711	0.058702236	0.070699187	0.038179327	0.054634126	0.060137264	0.069955654	0.047176672	0.056443431	0.023482331	0.053646002	0.04755289	0.055549023
LPA 16:1	0.00630243	0.003451231	0.00630155	0.004467392	0.004242685	0.003335459	0.005654565	0.006025702	0.008297373	0.004405474	0.004744899	0.003616351	0.006534147	0.004444652	0.004656147	0.003634621	0.001783419	0.003135404	0.002720352	0.003293675
LPA 18:0	0.032454968	0.020497405	0.032137522	0.043914556	0.031043652	0.029558328	0.026306872	0.037482372	0.033640519	0.034471972	0.024176131	0.024635412	0.034632	0.036410791	0.02698351	0.025616656	0.017766494	0.031256495	0.033450281	0.032271029
LPA 18:1	0.059661392	0.041841457	0.065757945	0.063182134	0.061570574	0.055562701	0.057274242	0.079373059	0.059660096	0.063076218	0.03666602	0.048031152	0.05731703	0.055302992	0.041123364	0.049314413	0.021296059	0.050113566	0.037225201	0.04934885
LPA 18:2	0.02685844	0.011560229	0.04239191	0.034364641	0.029951857	0.017299236	0.031440077	0.032926571	0.026299935	0.015856669	0.015163097	0.015963541	0.018037936	0.033275414	0.02379694	0.021571614	0.01221146	0.024093731	0.026224497	0.021295942
LPA 18:3	0.000942383	0.000320042	0.002021977	5.52E-05	0.00073308	9.04E-05	0.00181186	0.000936399	0.001108703	0	0.000294715	3.42E-05	0.000693539	2.19E-05	0.00047226	0	0.002010502	0.000269513	0.003736608	1.74E-05
LPA 20:3	0.006550627	0.004803078	0.011632238	0.011209876	0.008133679	0.006885494	0.009156874	0.012850001	0.008538875	0.007172627	0.004246207	0.005978495	0.005879704	0.010330166	0.006127078	0.007352363	0.003060598	0.008043954	0.006523824	0.006959325
LPA 20:4	0.005826436	0.003103178	0.008668239	0.011367116	0.006634882	0.004742111	0.007121643	0.006687032	0.010424437	0.005800112	0.004418159	0.004869175	0.007472261	0.006880499	0.00364507	0.004779901	0.003142031	0.007702245	0.004039284	0.004610737
LPA 20:5	0.001177217	6.71E-05	0.00177115	0	0.001444656	6.69E-05	0.001946488	0.000134289	0.000302536	7.59E-05	0.000865963	8.06E-05	0.00023872	2.20E-05	0.000221387	0	0.000561891	0.000110772	0.000460962	5.31E-05
LPC 14:0	0.003897729	0.000118215	0.003375117	0.001159206	0.00270491	0.000313597	0.0054125	0.000531379	0.008920994	0.000272978	0.003977204	0.000228766	0.007354107	0.000655218	0.006617225	0.000351522	0.002852909	0.000233287	0.002670975	0.000525103
LPC 16:0	0.301055291	0.328792725	0.292924689	0.509016808	0.280833694	0.370951517	0.303071463	0.550578152	0.382954678	0.459028968	0.239299651	0.374459933	0.409066346	0.539941441	0.337962157	0.439828789	0.292201595	0.4206605	0.314143251	0.479993959
LPC 16:1	0.027039934	0.01846879	0.031520235	0.018931829	0.017938666	0.014142366	0.024729659	0.030474804	0.034046945	0.019525783	0.017897461	0.015009366	0.02991803	0.022224086	0.020467208	0.016138733	0.013229302	0.014652097	0.011520487	0.017991767
LPC 18:0	0.353938159	0.280645731	0.379385112	0.470319865	0.35270925	0.339417246	0.309134523	0.456762574	0.370840094	0.364970021	0.248192236	0.283948117	0.377625401	0.443633158	0.321752493	0.323323024	0.357379521	0.371338782	0.333447598	0.443223915
LPC 18:1	0.294960977	0.260501366	0.396658974	0.266358187	0.329909888	0.238653004	0.309897029	0.43122588	0.273299438	0.263997494	0.150631431	0.195275668	0.258618696	0.252117312	0.185205238	0.242428462	0.174532587	0.245705571	0.139449416	0.2658774
LPC 18:2	0.13672297	0.078982246	0.267204767	0.178949422	0.166808942	0.079391427	0.182165185	0.196797765	0.131915133	0.077352311	0.067188145	0.070268708	0.088650474	0.210064711	0.128510944	0.125593074	0.121625374	0.138321692	0.130472299	0.133190595
LPC 18:3	0.000318841	0	0.01171807	0	0.001421443	0	0.006395551	0	0.001926568	0	0.000310423	0	0.000470649	0	0.000511372	0	0.014874999	0	0.0166589	0
LPC 20:0	0.003448007	0	0.002855477	0	0.001093618	0	0.001121436	0	0.000360811	0	0	0	0.000961553	0	0.000728164	0	0.000834237	0	0.000503966	0
LPC 20:1	0.005045875	0.002011889	0.009552419	0.002790262	0.001493996	0.001580517	0.004455548	0.002879395	0.002492883	0.001662251	0.000457792	0.00129629	0.002824121	0.001441962	0.000887204	0.002312719	0.000754093	0.001044249	0.001308301	0.00133995
LPC 20:2	0.000455422	0.001011007	0.002581847	0.000729893	0.000246873	0.000777538	0.000904595	0.002956469	0.002328266	0.000753447	0.000441426	0.000775993	0.001321429	0.000730717	0.00088933	0.000698673	0.000635495	0.000498281	0.001408021	0.000756109
LPC 20:3	0	0.019127532	0	0.009372197	0	0.01451817	0	0.034246555	0	0.011191942	0	0.011175803	0	0.01146553	0	0.011215035	0	0.001387138	0	0.00628441
LPC 20:4	0.031060575	0.029884629	0.064562434	0.084981303	0.042956877	0.032238695	0.047252406	0.051867208	0.057356506	0.036640125	0.020252781	0.030036751	0.040558511	0.065994787	0.024181273	0.041088822	0.031578204	0.051432058	0.017763098	0.040312393
LPC 20:5	0.007763481	0	0.015274873	0	0.008560903	0	0.01487675	0	0.000661968	0	0.002842808	0	0.000373987	0	0.000223924	0	0.00681175	0	0.001448493	0
LPC 22:4	9.61E-05	0.003510087	0.001857774	0.005428334	0	0.002400955	0.000234853	0.006479831	0.002648566	0.003140854	0	0.002839254	0.002022748	0.003578599	0.000737323	0.003315047	0.000270459	0.003465411	0.000138899	0.001397775
LPC 22:5	0.001334315	0.008842397	0.007566252	0.016411514	0.001304735	0.007295307	0.003984812	0.016350973	0.004742322	0.010158987	0.000883842	0.008863197	0.002615957	0.010632292	0.003081469	0.0104113	0.002224433	0.012104867	0.000216595	0.007051868
LPC 22:6	0	0.002830261	0	0.013468429	0	0.002273141	0	0.002103128	0	0.003939131	0	0.001542584	0	0.006222517	0	0.001773984	0	0.008730869	0	0.020767916
LPC O-16:0	0.003289605	0.001426213	0.00156158	0.001775961	0.00177554	0.000996047	0.001629795	0.001572806	0.004045398	0.001054156	0.003036599	0.001275707	0.005622801	0.001613499	0.002492067	0.001984711	0.002878662	0.001126687	0.00247814	0.002079732
LPC O-16:1	0.001638907	0.002650741	0.002949408	0.004633606	0.000443283	0.002012337	0.001095281	0.004474506	0.004817148	0.002716746	0.000498659	0.002843563	0.004128047	0.003814405	0.001433936	0.004191158	0.001666591	0.00323935	0.001214274	0.005099628
LPC O-18:0	0.003538487	0	0.003245074	0	0.001397976	0	0.001937135	0	0.00058806	0	0.000190403	0	0.001806937	0	0.00059631	0	0.001309424	0	0.00036039	0
LPC O-18:1	0.006574095	0.004688423	0.00620604	0.005426245	0.004979427	0.005227641	0.004500241	0.007045895	0.007229805	0.005288303	0.002435797	0.003963879	0.008670771	0.005940099	0.004972987	0.006331153	0.003304613	0.005200392	0.003888961	0.005634214
LPC O-18:2	0.000429541	0.000365514	0.000329424	0.000628755	0.000422073	0.000129664	0.000191992	0.000111588	0.000294433	0.00038228	0	7.50E-05	0.00060462	9.49E-05	0.000102569	0.000287202	0.000295798	0.000132442	0.000236908	0.000260109
LPE 16:0	0.001097143	0.001554754	0.001051373	0.003110642	0.000955866	0.003218965	0.001269912	0.003552566	0.001753083	0.003861565	0.000958802	0.003026916	0.001845846	0.00386474	0.002102829	0.003976249	0.000860307	0.002601834	0.001702711	0.004104748
LPE 16:1	0.000402086	0.000179627	0.000681594	0.000242496	0.000202784	6.16E-05	0.000580039	0.000212658	0.00032453	0.000124397	0.000219065	7.34E-05	0.000276091	0.000190781	0.000400827	0.000145255	0.000135919	8.49E-05	8.73E-05	0.000130312
LPE 18:0	0.007145214	0.007743135	0.007315486	0.011155168	0.007401737	0.009204429	0.006713688	0.012679363	0.00862591	0.010876096	0.005793621	0.008226729	0.011555957	0.014478875	0.009428819	0.010607811	0.007397336	0.009341008	0.008446868	0.010723947
LPE 18:1	0.008109955	0.002675549	0.009666055	0.002944911	0.012096695	0.002108902	0.009715563	0.003581194	0.005163006	0.002466002	0.0034622	0.00192991	0.005592694	0.002395148	0.007828075	0.002776417	0.003734033	0.002594319	0.003592638	0.00254322
LPE 18:2	0.003960264	0.002498742	0.006153312	0.003890262	0.007535129	0.002264906	0.006343308	0.005457771	0.003012761	0.002626837	0.001910292	0.002110388	0.002539953	0.004269891	0.007804735	0.004444396	0.003688448	0.003447997	0.004700086	0.003113315
LPE 18:3	0.000469359	5.72E-05	0.000843875	8.13E-05	0.000432641	2.06E-05	0.000786733	0.000260612	0.000177386	2.11E-05	8.65E-05	2.19E-05	0.000234767	0	0.000348585	1.15E-05	0.001452372	9.79E-05	0.00211538	0
LPE 20:0	0.003115394	0.002265586	0.003035633	0.003609415	0.002866541	0.002042593	0.002547557	0.003215866	0.003012499	0.002531603	0.002097081	0.00182948	0.003621613	0.003854074	0.002541899	0.002316982	0.003282468	0.002743708	0.00291903	0.003372028
LPE 20:3	0.000657376	0.00091861	0.000563861	0.000619091	0.000828161	0.000837142	0.000819021	0.001258692	0.000923476	0.000991473	0.000431462	0.000736386	0.000724962	0.000512091	0.000933414	0.000714548	0.000900501	0.000570782	0.000711037	0.000528249
LPE 20:4	0.009262962	0.006558157	0.008793969	0.010071426	0.014952746	0.006296486	0.009590881	0.00890206	0.009362406	0.009227495	0.006221405	0.00606298	0.007458449	0.007508306	0.006984723	0.008782201	0.004294829	0.009568217	0.004535663	0.006758246
LPE 20:5	0.00196701	0.000234746	0.001591657	1.85E-05	0.002413085	0.00013403	0.002163543	0.000324857	0.000415834	0.000181039	0.001074334	0.000141678	0.000115429	0	0.000680376	7.19E-05	0.000828487	0.000243812	0.000694852	0.000116698
LPE 22:3	9.51E-05	0.000384647	0.00013133	0.000267644	0.000181778	0.000307714	0.000149461	0.00058473	0.000442191	0.000292484	8.09E-05	0.000240448	0.000232393	0.00029212	0.000221364	0.000272516	6.68E-05	0.000301031	1.64E-05	0.000266424
LPE 22:4	0.00182848	0.000953273	0.00158766	0.001666808	0.001556179	0.000934466	0.001341392	0.001501487	0.002101693	0.001116059	0.001365796	0.000950399	0.0022248	0.001661957	0.001338397	0.001115937	0.000958063	0.001370676	0.000704356	0.001026641
LPE 22:5	0.001541673	0.001057128	0.001220032	0.001655016	0.001354878	0.000926623	0.001142577	0.001861969	0.001434053	0.001638034	0.001399151	0.00135208	0.000866272	0.001118229	0.000821356	0.001325582	0.000761387	0.00155797	0.000500862	0.000655718
LPE 22:6	0.000193205	0.001108153	0.000173539	0.002920092	0.00016152	0.000923787	0.000134863	0.000909433	0.000696867	0.001988532	0.00017495	0.000768168	0.000384929	0.001346797	4.80E-05	0.001121372	0.000162099	0.003037503	0.000989861	0.004446708
LPE O-16:1	0.000125418	0.000355764	0.000222117	0.000533053	0.000110626	0.000336789	0.000101038	0.000464739	0.000521565	0.00051344	0.000327491	0.000342037	0.000651476	0.000359738	0.000205685	0.000461104	0.000110079	0.000396698	0.000323565	0.000567178
LPE O-18:0	0.000264011	0	0.000176066	0	9.62E-05	0	4.70E-05	0	3.86E-05	0	8.21E-05	0	1.69E-05	0	0	0	3.10E-05	0	1.24E-05	0
LPE O-18:1	7.88E-05	0.000216197	0.000446397	0.00062641	0.000176803	0.000114801	0	0.000220905	0.000202241	0.000260718	0	6.32E-05	0.000254711	0.000224807	1.96E-05	0.000161856	8.52E-05	0.000186357	0.000101936	0.000372912
LPE O-18:2	0.000169688	0.000133257	0.000163159	0.00020059	0.000109198	0.00011949	4.80E-05	0.000140104	0.000293859	0.000236477	0.000180313	9.70E-05	0.000327868	7.93E-05	3.43E-05	0.000200172	0	0.000182492	0.000183559	0.000211845
LPE O-20:1	3.39E-05	0	2.54E-05	0	1.50E-05	0	1.66E-05	0	0	0	1.67E-05	0	3.96E-05	0	1.58E-05	0	4.60E-05	0	0	0
LPG 16:0	0	3.96E-05	0	1.32E-05	0	0	0	3.71E-05	0	2.46E-05	0	2.97E-05	0	0	0	1.15E-05	0	3.43E-05	0	1.83E-05
LPG 18:1	0.00026104	0.000553288	9.92E-05	0.00043428	0.000274734	0.000321045	0.000286985	0.000566062	0.000182411	0.000605093	0.000247724	0.000450722	0.00013792	0.000385266	0.000513775	0.000393492	0.000158405	0.000424636	0.000277445	0.000421912
LPI 18:0	0.000776414	5.29E-05	0.000653661	0.000340642	0.000522577	0.000360072	0.000900314	0.000566448	0.000492402	0.000463753	0.00051712	0.0004136	0.001535916	0.000209686	0.000547192	0.000934044	0.000126843	0.001583859	0.001036744	0.001125428
LPI 18:1	0.001363877	0	0.000789439	3.77E-05	0.00084085	3.28E-05	0.001840145	3.95E-05	0.000416841	0.000162823	0.000556863	8.39E-05	0.001073805	2.55E-05	0.001056444	0.000241123	0.000201894	0.000357944	0.00030342	0.000119826
LPI 20:4	0.003063797	0.000194926	0.001852311	0.001178669	0.001928945	0.000846786	0.003536805	0.001487902	0.002292136	0.000951122	0.002691778	0.000793556	0.002491731	0.000606344	0.002694058	0.001621698	0.001427495	0.001981956	0.002218418	0.001595603
LPS 18:1	0	1.98E-05	0	0	0	0.000173553	0	1.58E-05	0	1.98E-05	0	0.001019478	0	1.49E-05	0	1.99E-05	0	0	0	0.000531311
LPS 20:4	0	0	0	4.26E-05	0	0.000653179	0	0	0	0.000136253	0	0.003156457	0	0.000197149	0	0.000106508	0	0.000166245	0	0.00156899
PA 32:0	0	5.60E-05	0	0.000156133	0	0	0	3.96E-05	0	8.06E-05	0	8.12E-05	0	0.000161309	0	8.73E-05	0	2.04E-05	0	2.85E-05
PA 32:1	8.16E-05	0.000301299	0.000190934	9.69E-05	3.22E-05	0.00023509	0.000143806	0.000258931	6.68E-05	0.000187114	0.000193529	0.000110655	0.000156048	0.000192379	0.000140127	0.000130625	0	0.0001308	3.11E-05	5.04E-05
PA 34:1	0.004224067	0.00722928	0.003557016	0.006397661	0.004867264	0.007192406	0.005069437	0.006677373	0.003513756	0.009060718	0.005436506	0.007880107	0.004753193	0.006975915	0.003879796	0.004940372	0.002529066	0.006544489	0.003340009	0.006426255
PA 34:2	0.003288238	0.003721763	0.003478181	0.005311289	0.003611519	0.004173778	0.003829918	0.004502177	0.003290883	0.004726188	0.0043284	0.004397828	0.003581871	0.006878162	0.003985642	0.003859508	0.002559208	0.004318186	0.004513033	0.004703604
PA 34:3	0.000109858	0	0.000475222	0.000153128	0.000140871	0.000122711	0.000474463	0.000416301	0.000438677	0.000317407	0.000479182	0.000312357	0.000326554	0	3.67E-05	5.75E-05	0.000340717	5.54E-05	0.001206446	0.000628346
PA 34:4	0	0.000439696	0	2.81E-05	0	0.000112246	0	0.000170825	0	0.00034001	0	0.000246821	0	0	0	0.000163562	0	7.47E-05	0	0.000431821
PA 36:1	0.003302304	0.003268735	0.002349228	0.002293582	0.003962392	0.002624891	0.002859944	0.002944233	0.002369121	0.003182974	0.00386409	0.00262509	0.002747036	0.002210427	0.002290577	0.00148929	0.00177259	0.002467898	0.001727233	0.002667871
PA 36:2	0.014958003	0.021679635	0.012757104	0.022183234	0.018837505	0.023070761	0.015558473	0.021980856	0.011375498	0.025774996	0.019068721	0.02393513	0.015084809	0.023211631	0.013353966	0.014985078	0.009511594	0.020858422	0.013569446	0.020779341
PA 36:3	0.008942056	0.00774868	0.009211112	0.014528428	0.010342322	0.009813965	0.010339523	0.011510758	0.00796013	0.010727653	0.011590374	0.010485098	0.008495018	0.016961501	0.011248901	0.008398033	0.00734121	0.011081484	0.013483852	0.012602434
PA 36:4	0.001769219	0.001290496	0.002299982	0.002287038	0.00228616	0.001214281	0.002344738	0.001443149	0.002006221	0.001789259	0.002344327	0.001577692	0.001957526	0.001842105	0.001847777	0.000859263	0.002713406	0.002097644	0.003886239	0.001766213
PA 38:2	0.007810927	0.007519787	0.005625992	0.005819127	0.01049218	0.007191581	0.007070484	0.007310872	0.005157231	0.007784252	0.008890684	0.006714231	0.006190159	0.00514626	0.005478827	0.003357605	0.004160911	0.00572996	0.00413769	0.006286731
PA 38:3	0.011667304	0.011527394	0.011482031	0.018650249	0.016166562	0.012407625	0.012361308	0.015225592	0.008524182	0.012141375	0.015051221	0.011795788	0.009578558	0.018853744	0.011004575	0.009830405	0.00976767	0.015181233	0.014809862	0.016573642
PA 38:4	0.006994566	0.005245634	0.007073286	0.008519874	0.009162639	0.00575993	0.007133636	0.006386801	0.006043066	0.006265951	0.00822081	0.005882529	0.00683686	0.006800631	0.00614792	0.003699972	0.006400397	0.006550439	0.008012691	0.005912467
PA 38:5	0.005041812	0.003730483	0.004673994	0.006761743	0.006224736	0.004317809	0.005629287	0.00375353	0.004713581	0.006061194	0.006347236	0.005203717	0.00537201	0.005900342	0.004553631	0.003428515	0.004680085	0.005630843	0.005006859	0.004726116
PA 38:6	0.001352265	0.000161014	0.001484017	0.000482242	0.001422523	0.000101181	0.001724777	0.000189035	0.000471196	0.000305197	0.001372237	0.000346354	0.000557588	0.000142979	0.000329578	9.66E-05	0.001024118	0.00053145	0.001793494	0.001098982
PA 40:4	0.000535618	0.002284389	0.000585461	0.002061348	0.001124369	0.002103584	0.000856225	0.00257194	0.001638251	0.002592356	0.001683712	0.002524309	0.001729768	0.001916021	0.001611232	0.001181705	0.000781949	0.002116973	0.000958904	0.002021095
PA 40:5	0.005808137	0.00439676	0.004849826	0.009370889	0.007417622	0.005227134	0.005566713	0.005108855	0.006681623	0.006752727	0.008381792	0.005291506	0.007704564	0.006793655	0.005115801	0.00346106	0.005565533	0.007154202	0.004549774	0.006059534
PA 40:6	0.003774451	0.001792022	0.003687646	0.003227428	0.004517619	0.002040025	0.00421589	0.002195291	0.002380392	0.00249385	0.004215056	0.002396669	0.003001428	0.002006884	0.001915169	0.001244341	0.003070421	0.00275223	0.002581189	0.003027671
PA 40:7	0.000574695	0.000218932	0.000247226	0.000502784	0.000437675	0.000351987	0.000450787	0.000104241	9.68E-05	0.000556411	0.000203305	6.33E-05	0.00011362	0.000332016	7.46E-05	7.23E-05	0.00046456	0.000730292	0.000479963	0.002359208
PA O-34:1	0	0.000164711	0	9.99E-05	0	0.000120908	0	9.29E-05	0	0.000153817	0	6.57E-05	0	0.000120131	0	9.05E-05	0	0.000136081	0	5.67E-05
PA O-34:2	0	0.000268836	0	0	0	8.16E-05	0	5.44E-05	0	0.000124794	0	4.00E-05	0	0.000146931	0	5.21E-05	0	6.45E-05	0	0
PA O-36:3	7.96E-05	0.000680935	0.000101425	0.000273208	3.13E-05	0.000525119	4.69E-05	0.000478462	8.23E-05	0.000615568	0.000138769	0.000218196	8.62E-05	0.000455653	3.02E-05	0.000497951	7.85E-05	0.000299194	0.000205685	0.000265352
PA O-36:4	7.92E-05	0.000201992	6.37E-05	0.000143542	4.55E-05	0.000146802	0	0.000139364	0.00022693	0.000158612	0.000435896	7.31E-05	0.000234176	0.000509289	4.34E-05	5.14E-05	0.000189529	0.000319497	0.000233843	8.31E-05
PA O-38:5	0.001044596	0.000541399	0.000971968	0.000509446	0.000720669	0.000531331	0.000772896	0.000451229	0.001215078	0.000693911	0.00236455	0.000807468	0.001288515	0.00084287	0.000739465	0.000418153	0.00092037	0.0006345	0.001038617	0.000439873
PA O-38:6	0.000343116	0.000104913	0.00050241	0.000317137	0.000423716	0.000158007	0.00026145	0.000213897	0.001363124	0.000252791	0.001228019	7.49E-05	0.000799314	0.000181647	0.000193681	5.28E-05	0.000521732	0.000273447	0.000512364	0.000144753
PA O-40:6	0.000943568	0.000311208	0.000779131	0.000345865	0.000935971	0.000479368	0.000876889	0.000502878	0.000667689	0.000434132	0.000903248	0.000257496	0.001055147	0.000454803	0.000464472	0.000268257	0.000869054	0.000385778	0.000841279	0.00029931
PC 30:0	0.012750114	0.010731837	0.010085701	0.008019642	0.01105049	0.008705812	0.025484084	0.012233225	0.021102145	0.009963774	0.025037888	0.007271812	0.022687096	0.008081857	0.025836189	0.009205072	0.008871526	0.006281168	0.01465239	0.00916318
PC 30:1	0	0.004312101	0	0.000510901	0	0.004344596	0	0.004301308	0	0.003919347	0	0.00335799	0	0.001194935	0	0.002247225	0	0	0	0.002367816
PC 32:0	0.140571353	0.195515441	0.143762798	0.197237845	0.125467402	0.191371803	0.161455787	0.181989408	0.166641842	0.193988131	0.150578332	0.213041694	0.220658601	0.199831106	0.156272358	0.186157733	0.139964578	0.182438208	0.198756332	0.192499229
PC 32:1	0.159341548	0.262870355	0.197746642	0.164175331	0.118379647	0.215188848	0.20981904	0.232839716	0.203989714	0.228779939	0.162644231	0.219466397	0.189034943	0.20027417	0.169488126	0.200999739	0.095552562	0.149674809	0.105433464	0.191527623
PC 32:2	0.020582516	0.012113756	0.028614752	0.008554508	0.013148132	0.0130228	0.02542673	0.013698633	0.03446463	0.01387822	0.023047174	0.007638086	0.027578987	0.01118019	0.027898817	0.013285433	0.014333848	0.010817013	0.022674683	0.012142954
PC 34:0	0.065077064	0.029143868	0.082021252	0.033331242	0.058093726	0.02506627	0.059119957	0.024283945	0.066927412	0.021800723	0.064696886	0.025797362	0.08200901	0.025710437	0.052507382	0.021978273	0.069924753	0.023199373	0.069614326	0.033860229
PC 34:1	3.815736962	5.781515962	3.300126756	3.757646512	3.990225135	5.540693174	3.825590894	5.336770485	3.318301158	5.560486966	3.254675881	5.101925805	3.570081458	4.077634653	3.136324856	4.094292392	2.34025967	3.908244855	2.856509364	4.36991926
PC 34:2	2.436784525	2.300582472	2.763135329	2.984040125	2.429023698	2.567936864	2.502615171	3.100241095	2.356050681	2.315580765	2.357901407	2.431673601	1.941366947	3.737691142	3.140262604	2.713030174	2.508676826	2.577733152	3.893952331	3.164264775
PC 34:3	0.236759686	0.135708237	0.33259302	0.105245504	0.167660911	0.101326779	0.270433876	0.185088225	0.271825498	0.095236141	0.19581717	0.08343554	0.213588659	0.073036958	0.21771127	0.068977883	0.598312616	0.119300525	0.794864124	0.114065759
PC 34:4	0.015827861	0	0.021165887	0	0.007732736	0	0.016877959	0	0.027171045	0	0.00823001	0	0.018388859	0	0.012308347	0	0.025755939	0	0.032347193	0
PC 36:0	0.00563686	0	0.008470918	0	0.005366944	0	0.005622273	0	0.005846911	0	0.003285269	0	0.007719121	0	0.004028613	0	0.018323134	0	0.015953678	0
PC 36:1	4.19523224	3.638005036	3.52044665	1.942155469	4.7026861	3.152152985	3.445956447	3.427138795	2.806018566	2.841673856	3.230240371	2.373838616	2.817212271	1.888854486	2.697483259	1.91054602	2.34133524	2.14130544	2.108906773	2.542141629
PC 36:2	5.777054698	4.915697574	6.495422266	6.057687891	6.575165139	4.98923275	5.322981308	6.447143203	4.285202198	3.997397728	4.818562754	4.020682009	3.989831428	6.533583878	5.086596319	4.674275686	5.646361435	5.39849117	7.489934642	6.317647541
PC 36:3	2.055582927	1.715215289	2.688802243	1.515903488	2.342759201	1.543292231	2.050498488	2.089563239	1.635172127	1.541996899	1.684500435	1.363952793	1.54630885	1.281533521	1.845689591	1.209630803	2.547504069	1.415569597	2.894628691	1.597363952
PC 36:4	1.984194095	1.670331849	1.962378171	2.226779714	2.188756504	1.81896535	2.007691175	1.616416958	2.267560303	2.249609595	1.896193151	1.806331758	2.168426839	1.990986415	1.867298694	1.576474257	2.325485435	1.993061732	2.345098546	1.838362975
PC 36:5	0.496315554	0	0.56963183	0	0.502402642	0	0.599320062	0	0	0	0.394462945	0	0.213265446	0	0	0	0.587150877	0	0.648540656	0
PC 36:6	0.011026956	0	0.024192279	0	0.006114444	0	0.000656273	0	0.002280303	0	0.001524951	0	0	0	0	0	0.005746511	0	0.029258156	0
PC 38:1	0.091033194	0.014594416	0.06559654	0.009596192	0.048754546	0.017752632	0.064309537	0.017295641	0.039092494	0.014336542	0.050132332	0.012148561	0.039174499	0.007463587	0.034618017	0.009220638	0.038486567	0.008845598	0.028563965	0.010263923
PC 38:2	0.167797267	0.081278328	0.157666381	0.04368992	0.105142763	0.080741462	0.126184535	0.085308827	0.125048483	0.075582222	0.125111938	0.080351981	0.104879407	0.039492792	0.103389177	0.052020504	0.090092439	0.049144346	0.158192922	0.069077827
PC 38:3	0.719114312	1.673881822	0.732115402	1.170168993	0.938207048	1.43026583	0.969492581	1.722269859	1.313544156	1.556561635	1.017470506	1.361247539	1.069185986	1.033262069	1.358831915	0.928062768	0.842824417	1.152868705	0.927081086	1.246571664
PC 38:4	4.831856016	3.219255125	4.315366739	4.861544016	5.075403257	3.403823722	4.356553142	3.205918353	5.786643553	3.686095381	4.423558679	2.995364669	5.172295602	3.69144712	3.976953218	2.711481309	5.080150885	4.048673289	3.848014912	3.47649361
PC 38:5	3.131625392	1.171356822	3.119304843	1.393255821	2.931811377	1.114771088	3.024562769	1.327666452	1.765646462	1.26906406	2.206935395	1.202365191	1.567917527	0.937312046	1.424313616	0.896414016	2.892200006	1.401494695	1.955105279	1.081159738
PC 38:6	0.55980863	0.304483894	0.65145425	0.576731809	0.576717281	0.337264789	0.564448753	0.213182419	0.35167337	0.471107546	0.401369648	0.246188747	0.314988662	0.378960845	0.267331606	0.198306037	0.498710935	0.521818667	0.542559194	1.441690209
PC 40:2	0.004623682	0.002869409	0.003556012	0.000544928	0	0.005365315	0.00215277	0.00151959	0.001806009	0.001137673	0.00213766	0.004160158	0.003755396	0	0.002908101	0.000423105	0.002282411	0.001067117	0.001895319	0
PC 40:3	0.02107328	0.036804092	0.022680462	0.016008032	0.023020977	0.025124089	0.027480164	0.038353637	0.044635394	0.028515455	0.018020905	0.030068794	0.042763152	0.020318633	0.046943399	0.01883028	0.028608402	0.01907202	0.015757109	0.020288432
PC 40:4	0.161554867	0.265923759	0.182648477	0.22221934	0.126288345	0.235534382	0.149038082	0.273277814	0.295227377	0.258799474	0.151656796	0.249938285	0.274267036	0.214040306	0.263042357	0.177423168	0.200755668	0.223168159	0.120217639	0.198941724
PC 40:5	0.441129974	0.806198305	0.552259023	0.815462667	0.31830051	0.84776994	0.414753098	0.866952163	0.606403459	0.849340297	0.467883358	0.871683781	0.411539733	0.63162952	0.532635029	0.599282863	0.56753276	0.852449684	0.270161427	0.59200387
PC 40:6	0.159752664	0.550616801	0.225491953	0.986414079	0.14195238	0.604393424	0.192156728	0.379079979	0.43738128	0.770182135	0.269472006	0.409189242	0.357467098	0.611170324	0.289575099	0.347771619	0.395899551	0.934556446	0.679395928	2.373850795
PC 42:4	0	0	0.002525914	0	0	0	0.000441612	0	0.00931039	0	0.001370675	0	0.005663752	0	0.004618716	0	0.001260969	0	0.000681284	0
PC 42:5	0.002909941	0.001788593	0.006339794	0	0.001515124	0.002448828	0.001828398	0.000591309	0.016751177	0.0015383	0.00324305	0.001394433	0.007218456	0	0.00479915	0.001292103	0.008887858	0.000648119	0.00227152	0.001727103
PC 42:6	0.0033405	0.002543693	0.009113861	0.000741313	0	0.004512157	0.004116823	0.008477053	0.008332224	0.000848438	0.00448607	0.005590546	0.006670154	0	0.005920197	0.001785867	0.009401756	0.001241449	0.008257806	0.003494757
PC O-32:0	0.010361017	0.015556664	0.012462849	0.008561858	0.006805644	0.014071257	0.008793118	0.008104341	0.012669167	0.015651221	0.015500261	0.021158332	0.018500264	0.014692107	0.014889849	0.012763003	0.013450447	0.012608109	0.018899447	0.013164999
PC O-32:1	0.014715568	0.030284175	0.015942906	0.021856218	0.00562824	0.028569818	0.013695547	0.024698979	0.020278388	0.025263646	0.016743412	0.026201808	0.021593783	0.025350381	0.018362839	0.022583452	0.016498971	0.02683235	0.025190323	0.021845393
PC O-32:2	0.001776567	0.010591554	0.001773186	0.00092461	0	0.005349136	0.000887992	0.005079107	0.003385613	0.008814734	0.004793843	0.0063761	0.003059928	0.008543663	0.001540534	0.007317852	0.002041771	0.003777312	0.001676335	0.003466762
PC O-34:0	0.006079383	0	0.011689379	0	0.011806656	0	0.010215324	0	0.00445988	0	0.003808332	0	0.006712864	0	0.002056106	0	0.003703628	0	0.001334622	0
PC O-34:1	0.136486974	0.210581189	0.117088321	0.115150267	0.134897246	0.251308351	0.11824461	0.203759701	0.101938812	0.193729966	0.141846037	0.204780447	0.128172718	0.185288899	0.11344018	0.180888159	0.094843221	0.16394234	0.142697835	0.150152789
PC O-34:2	0.074593225	0.192524809	0.085588613	0.098958578	0.057322035	0.185682766	0.074682325	0.172315742	0.070543485	0.138189915	0.10323598	0.149963499	0.078999993	0.143820865	0.071423151	0.151673371	0.069463668	0.120729946	0.100495561	0.128527499
PC O-34:3	0.060197966	0.066755477	0.075159167	0.094266635	0.037151093	0.060760586	0.048603211	0.095241913	0.069915373	0.062109473	0.067974408	0.054874062	0.046720364	0.125406082	0.042649841	0.079307898	0.051098717	0.076090593	0.062270993	0.062694052
PC O-34:4	0.003977686	0.000682029	0.006098304	0.000304582	0.001332655	0.000621752	0.003257341	0.001543764	0.016437809	0.000343093	0.005109761	0.000610021	0.006221339	0.001562859	0.006304866	0	0.004794926	0.001931834	0.004700767	0
PC O-36:1	0.023690153	0.009770564	0.018956406	0.003232397	0.022422633	0.015377833	0.012886643	0.004665225	0.007899558	0.004576866	0.011359546	0.006900147	0.007987068	0.001914033	0.009035619	0.007865949	0.007680854	0.0018558	0.02036337	0.003885603
PC O-36:2	0.075033501	0.063695588	0.060393168	0.028613801	0.05005107	0.073738001	0.047392287	0.058760105	0.031556471	0.045924825	0.042779823	0.04783556	0.03539747	0.045367648	0.040184249	0.056701519	0.032433238	0.038184807	0.039123551	0.037940577
PC O-36:3	0.075386234	0.092628429	0.077334146	0.056991537	0.053691263	0.085169351	0.061091598	0.087343223	0.0751625	0.075301852	0.095114802	0.079230533	0.071715127	0.090031837	0.064095898	0.079889603	0.070486358	0.064808621	0.088340511	0.069760651
PC O-36:4	0.244771572	0.171704866	0.260454273	0.141695843	0.207575243	0.163358139	0.220190354	0.161060253	0.444442673	0.174729463	0.632499582	0.163422557	0.385945939	0.177966406	0.217568262	0.138050814	0.277423654	0.168141052	0.319746934	0.15515312
PC O-36:5	0.16136769	0.11346888	0.278605836	0.126938001	0.169412244	0.136840336	0.174568815	0.132912686	0.594674151	0.129051181	0.340680642	0.112924141	0.348468736	0.138093728	0.165038257	0.109524293	0.223477149	0.127074589	0.217681022	0.104010759
PC O-36:6	0.023665438	0	0.029240877	0	0.023550773	0	0.017996005	0	0.035291587	0	0.04127224	0	0.017011062	0	0.007399155	0	0.024071637	0	0.028362063	0
PC O-38:2	0.002449717	0	0.003266152	0	0.001931157	0	0.00049694	0	0	0	0.001433932	0	0.000947203	0	0	0	0.00087998	0	0.000725019	0
PC O-38:3	0.034787601	0.033443481	0.024271727	0.008692784	0.030514122	0.02799516	0.028261065	0.025787386	0.029247555	0.02454404	0.036067667	0.022931482	0.029859682	0.016262666	0.02802969	0.018832973	0.02862021	0.015576095	0.026767372	0.023431268
PC O-38:4	0.453180169	0.157572649	0.369128618	0.090536028	0.316537552	0.146481994	0.319601884	0.144194125	0.288280875	0.135684125	0.280812765	0.124788116	0.277593148	0.101334761	0.180855222	0.106933649	0.22901074	0.10943024	0.200366918	0.113515459
PC O-38:5	0.669387379	0.351272061	0.615033726	0.26812635	0.518892117	0.377319795	0.530796438	0.380236227	0.621211886	0.356571585	0.511658953	0.312245776	0.619309009	0.332334438	0.407528775	0.287274492	0.557031043	0.369617126	0.546468149	0.314364764
PC O-38:6	0.193888563	0.091024	0.243227082	0.098407773	0.12390407	0.097258982	0.14807768	0.115002183	0.182273374	0.103001805	0.156898291	0.084900165	0.154247214	0.098194954	0.111955131	0.07940493	0.207084503	0.102683069	0.212493049	0.113214647
PC O-38:7	0.015710384	0.009930319	0.04174183	0.014126841	0.00142948	0.01035039	0.012521521	0.007663454	0.013882503	0	0	0	0.003460662	0.005732	0.001619215	0.004794702	0.027127572	0.002234183	0.055789579	0.030189327
PC O-40:4	0.052570281	0.036648924	0.041115546	0.014783203	0.040465636	0.024885957	0.04658072	0.029962777	0.036267525	0.02726378	0.037571837	0.02431866	0.038826124	0.019225501	0.034216482	0.019990705	0.038949774	0.024455839	0.029447833	0.022056123
PC O-40:5	0.125534224	0.055028251	0.106396792	0.042226885	0.076738995	0.049513633	0.103819888	0.059889476	0.082542995	0.048877019	0.078814392	0.048726053	0.079831564	0.043904508	0.064903634	0.041047318	0.091727179	0.053250541	0.072888958	0.042737276
PC O-40:6	0.097278184	0.070124233	0.112651364	0.054064316	0.066689345	0.070927032	0.072121102	0.085223947	0.0785373	0.065915371	0.074851461	0.05828218	0.072573515	0.059957473	0.060522236	0.055748051	0.11384604	0.080437695	0.09929652	0.062255555
PC O-40:7	0.047697615	0.027359576	0.038907796	0.030610586	0.031285088	0.025471516	0.033430466	0.030450807	0.036048182	0.033786861	0.012328845	0.016737056	0.012801586	0.021400925	0.020521399	0.019595079	0.053711802	0.043448454	0.081746021	0.070962391
PC O-42:4	0.008592375	0	0.004103684	0	0.002457967	0	0.009042914	0	0.000670372	0	0.005245605	0	0.001256949	0	0.001311664	0	0	0	0	0
PC O-42:5	0.003912251	0	0.007521982	0	0	0	0.005076368	0	0.001215145	0	0.004578652	0	0.001941234	0	0.003265982	0	0.000646619	0	0.001238983	0
PE 34:1	0.004016032	0.003765966	0.003907754	0.001318144	0.005697737	0.003420966	0.003692309	0.002180453	0.002340725	0.003382957	0.003769428	0.002642668	0.004662408	0.001513626	0.006608318	0.002441172	0.003413898	0.001181011	0.003109504	0.002105788
PE 34:2	0.002672747	0.004592848	0.002661733	0.002345155	0.003019634	0.003973564	0.003101723	0.004139735	0.002407029	0.004118094	0.002778779	0.005278163	0.002653641	0.005578662	0.008786083	0.004502081	0.004250805	0.002426743	0.004847837	0.004753539
PE 36:1	0.017075491	0.010827465	0.017676454	0.006839828	0.025000845	0.009016374	0.015271524	0.009446404	0.0103356	0.010209419	0.015724928	0.010159453	0.014767735	0.007134969	0.01690492	0.006293777	0.014380209	0.007111067	0.008549226	0.010339066
PE 36:2	0.026415744	0.01545951	0.025585316	0.011363088	0.037972897	0.013858157	0.024111596	0.016930092	0.015459342	0.01229197	0.022866812	0.013889172	0.026242206	0.016981325	0.046710005	0.0138229	0.033350444	0.01076512	0.026822714	0.016953689
PE 36:3	0.009674917	0.006909905	0.010716595	0.003753292	0.013435179	0.00555391	0.01028943	0.007921977	0.006362747	0.004682921	0.008937961	0.004356246	0.010214578	0.005481058	0.019117504	0.005223279	0.020307326	0.003702338	0.016395346	0.006178306
PE 36:4	0.007506429	0.018388697	0.006679816	0.00903699	0.010754788	0.017450224	0.008110479	0.012786799	0.005905807	0.019234228	0.007396985	0.019803639	0.011109909	0.01786574	0.013360829	0.014352446	0.016476356	0.009882553	0.013774805	0.017992717
PE 36:5	0.000627854	0	0.000926392	0	0.001251437	0	0.000613147	0	9.38E-05	0	0.000438508	0	0.000697733	0	0.000497391	0	0.001924077	0	0.002741817	0
PE 38:1	0.007364973	0.005386429	0.00563904	0.004059801	0.007833147	0.002928997	0.00683151	0.0049784	0.004512869	0.003841539	0.007985812	0.003383011	0.005966349	0.002373425	0.004658908	0.002212729	0.00519539	0.003950663	0.002687744	0.004809456
PE 38:2	0.009633482	0.006656519	0.009279585	0.008394414	0.010311165	0.005493952	0.009412221	0.008361555	0.006302127	0.005320095	0.009674337	0.005565562	0.006886803	0.007885684	0.008677712	0.005152248	0.009626926	0.007598059	0.009388709	0.010524293
PE 38:3	0.006109671	0.008441244	0.005841401	0.003609215	0.007453495	0.008311519	0.005883361	0.006378976	0.005411641	0.007878374	0.006310669	0.006564805	0.007266903	0.004310212	0.009277571	0.003829658	0.007107034	0.004173751	0.006009661	0.006416342
PE 38:4	0.039270999	0.04498131	0.030880199	0.027484188	0.058029602	0.043541832	0.028635344	0.032852541	0.034667901	0.03966567	0.042713062	0.038322717	0.054172287	0.03893543	0.05061698	0.030382729	0.056061131	0.027721624	0.029014154	0.036467283
PE 38:5	0.021975587	0.020796441	0.019253141	0.010883692	0.033083591	0.019275347	0.021658601	0.018594773	0.012899478	0.017292011	0.020286572	0.018587591	0.018999705	0.012547411	0.021384506	0.014810613	0.025767656	0.01166223	0.013821688	0.014370488
PE 38:6	0.004272587	0.008922215	0.003180957	0.00829257	0.005831574	0.008139983	0.004606961	0.004542061	0.003606013	0.010423739	0.005130585	0.007082964	0.005506303	0.009368579	0.003829604	0.005206747	0.006963061	0.009128404	0.006649128	0.029448837
PE 40:4	0.00805026	0.006425933	0.006620416	0.006974116	0.008510565	0.004873461	0.006687357	0.00612304	0.009407927	0.006310199	0.008565821	0.006399149	0.009584419	0.006433203	0.008800413	0.003812283	0.008394653	0.00572282	0.005025817	0.006153654
PE 40:6	0.002422055	0.006790004	0.002673301	0.007686799	0.003246781	0.007106586	0.002409812	0.004554521	0.004634785	0.008600344	0.003902673	0.005231718	0.005352006	0.006499985	0.004203504	0.004214213	0.006735701	0.008055339	0.005542557	0.024426294
PE O-36:2	0.009833991	0.000965275	0.007066882	0.000181617	0.008352593	0.001453581	0.003977733	0.000216537	0.003121214	0.000412328	0.008889465	0.000709884	0.003938759	0.000605472	0.005351287	0.000508461	0.005510069	0.00065224	0.002989746	0.000399627
PE O-36:4	0.005678924	0.002702644	0.007745783	0.000471705	0.005187876	0.002982824	0.001744526	0.000692813	0.006571058	0.002584338	0.010284591	0.002456584	0.004478871	0.000450277	0.006313181	0.001391933	0.00867331	0.000787084	0.005765393	0.000876928
PE O-36:5	0.012459634	0.014791115	0.012013857	0.00797543	0.017225824	0.015840771	0.008843712	0.007476261	0.039334696	0.020706989	0.038870941	0.015310402	0.021048642	0.014690578	0.020867357	0.010560246	0.021776297	0.012099276	0.0147722	0.013205596
PE O-36:6	0.002733714	0	0.001795594	0	0.002354248	0	0.001168899	0	0.003263641	0	0.009780712	0	0.0010437	0	0.001487859	0	0.004393381	0	0.003532285	0
PE O-38:4	0.025911272	0.003320035	0.018014311	0.000927615	0.023609895	0.002882181	0.012318384	0.001498004	0.009488322	0.001661815	0.033413879	0.001753975	0.010499536	0.001429984	0.012266987	0.001551047	0.01171821	0.001707279	0.006045605	0.00122821
PE O-38:5	0.057911223	0.015117029	0.053457274	0.008880416	0.065396884	0.017162448	0.033430731	0.009169602	0.07356322	0.016594984	0.098564084	0.013914064	0.057155794	0.013127371	0.0500338	0.01011569	0.069525304	0.013254231	0.034908662	0.013237539
PE O-38:6	0.044368758	0.016625968	0.03991253	0.009972006	0.048350667	0.021464292	0.0257015	0.009382125	0.053937596	0.02011576	0.077143102	0.016503758	0.036906721	0.014581124	0.037516937	0.011893886	0.051409466	0.013001279	0.031360746	0.011589372
PE O-40:4	0.011049611	0	0.007384925	0	0.009007298	0	0.00495358	0	0.004035596	0	0.010863537	0	0.00524114	0	0.006741804	0	0.00619381	0	0.00057311	0
PE O-40:6	0.023921654	0.000443147	0.026273683	0.000322228	0.023732694	0.000551605	0.013430791	0.000130746	0.016730631	0.001273821	0.02908209	0.000118975	0.015140634	0	0.015094841	0.000123037	0.032118639	0.000615108	0.012519863	0.000693848
PE O-40:7	0.010282792	0.001956159	0.009523175	0.002152759	0.012344097	0.003119135	0.007002758	0.001541663	0.010554392	0.002364636	0.014952089	0.002583595	0.009746121	0.001731439	0.00808853	0.001736126	0.017157051	0.002871725	0.015746102	0.00353413
PE O-40:8	0.000719916	0.000362067	0.001618244	0.000258964	0.001630786	0.000376024	0.001011684	0	0.003442003	0.000817664	0.003281309	0	0.003131276	9.52E-05	0.00166878	8.49E-05	0.00512859	0.000809406	0.008675528	0.002827807
PG 36:1	0	0.001687386	0	0.000662015	0	0.001250763	0	0.001771049	0	0.001492728	0	0.001035459	0	0.001173455	0	0	0	0.000867955	0	0.001469433
PG 36:2	0	0.001667092	0	0.001416419	0	0.001567721	0	0.001614752	0	0.001397303	0	0.001631028	0	0.001788977	0	0.001168367	0	0.000974334	0	0.001017405
PG 38:4	0	0.000145193	0	3.54E-05	0	3.55E-05	0	0.000248408	0	8.01E-05	0	0.000159939	0	0	0	2.66E-05	0	9.10E-05	0	0.000152635
PI 32:0	0.000473143	0	0.000415697	0	0.000112335	0	0.000519367	0	0.000192664	0	0.00062528	0	0.000286925	0	0.000329342	0	0.000584973	0	0.000424079	0
PI 32:1	0.000744057	8.46E-05	0.000682691	1.52E-05	0.000269772	3.79E-05	0.000597023	0.000128391	0.000403221	4.69E-05	0.000209688	8.23E-05	0.000491289	7.82E-05	0.00029257	0.000197424	7.10E-05	6.29E-05	0.00018774	0.000220707
PI 34:0	0.000566644	0	0.000371253	0	0.000763676	0	0.000486495	0	0.000328016	0	0.000586793	0	0.000639044	0	0.000365328	0	0.000396401	0	0.000311857	0
PI 34:1	0.010688605	0.00238014	0.006638984	0.001650344	0.008214829	0.002017695	0.008444518	0.002396129	0.005010075	0.002487655	0.009666642	0.002428584	0.007498102	0.002157132	0.005587972	0.002430609	0.006124727	0.001866078	0.005090386	0.002141583
PI 34:2	0.003997279	0.00044205	0.002695881	0.000446138	0.002529324	0.000498403	0.003125669	0.000736959	0.00281765	0.00068847	0.003415468	0.000616062	0.002325341	0.000801186	0.004423363	0.000679324	0.00399005	0.000749735	0.004473495	0.000772067
PI 34:3	0.000113771	0	0.000195519	0	2.17E-05	0	7.20E-05	0	0.000183377	0	3.37E-05	0	6.35E-05	0	8.67E-05	0	0.001021644	0	0.000961412	0
PI 36:1	0.017942542	0.002430141	0.010201292	0.001597092	0.016288994	0.001670318	0.012485627	0.0019709	0.00518218	0.001989983	0.013940708	0.001772551	0.010046656	0.001773684	0.006701291	0.001657766	0.009187549	0.001700576	0.005828925	0.001950779
PI 36:2	0.019965103	0.003339755	0.012102617	0.002988632	0.01586357	0.003106706	0.014000658	0.004305606	0.010928326	0.003041553	0.015931232	0.002419668	0.011434479	0.003152895	0.014568467	0.002756003	0.01913517	0.004421833	0.018722052	0.004270588
PI 36:3	0.004813476	0.002437445	0.002962063	0.001408127	0.004075726	0.001921477	0.003878444	0.002306244	0.003978761	0.002009986	0.004631152	0.001844552	0.003235279	0.001440625	0.004837349	0.001666052	0.006315554	0.001719643	0.005984925	0.002037548
PI 36:4	0.006425247	0.002718468	0.004721662	0.002352451	0.006014723	0.003642026	0.005302875	0.002506223	0.005245147	0.00371138	0.006529355	0.003198503	0.004752149	0.003214765	0.00524607	0.002914667	0.008177887	0.002864754	0.007124869	0.003407347
PI 36:5	9.54E-05	0	0.000140652	0	2.73E-05	0	0.000166917	0	2.06E-05	0	2.64E-05	0	5.82E-05	0	6.22E-05	0	0.000215192	0	0.0005124	0
PI 38:1	0.000458993	0	0.000156019	0	0.000169576	0	0.00017824	0	4.77E-05	0	9.74E-05	0	0.000356459	0	0.000244699	0	0	0	0	0
PI 38:2	0.000492174	0.001304393	0.000403064	0.000344203	0.000248663	0.000704544	0.000283894	0.000968686	0.000343746	0.000659369	0.000568514	0.000718073	0.000345186	0.000364847	0.000386758	0.000442945	0.000259818	0.000530899	0.000333245	0.000787593
PI 38:3	0.005330453	0.018661546	0.004281742	0.010691774	0.005746251	0.011957366	0.007454988	0.017344902	0.006826719	0.012767826	0.008735151	0.009479835	0.007140696	0.008386062	0.00848724	0.00847512	0.007727207	0.010450816	0.006774665	0.011700425
PI 38:4	0.061713646	0.058169312	0.042702044	0.065644437	0.061131879	0.0515309	0.050521514	0.056766023	0.044528713	0.050248819	0.063077629	0.033464183	0.049315281	0.049175504	0.044890677	0.040638293	0.070242801	0.065165183	0.056773726	0.064577956
PI 38:5	0.00918108	0.004704457	0.00650946	0.005043183	0.008340328	0.004952753	0.008110322	0.006155444	0.007957314	0.005079296	0.010953382	0.002942335	0.006746951	0.003383952	0.006610903	0.003547486	0.008434963	0.005270353	0.007030751	0.005890993
PI 38:6	0.000113924	0	0.000103967	0	6.93E-05	0	0.00015691	0	0.000352362	0	0.000321206	0	0.000189721	0	0.000142164	0	0.000323793	0	0.000517354	0
PI 40:4	0.001271833	0.001646412	0.00077289	0.00166661	0.000923126	0.001325804	0.000905092	0.001779744	0.001136984	0.001197109	0.001319938	0.001007301	0.00199215	0.001268386	0.001138093	0.001166276	0.001125498	0.001350535	0.001441918	0.001599855
PI 40:5	0.001681438	0.002957535	0.001402072	0.002948952	0.001326458	0.003148104	0.001440626	0.003695162	0.001711333	0.003071873	0.002427936	0.002308942	0.001601174	0.002092804	0.001480097	0.002029591	0.002769671	0.003706021	0.001408801	0.002760508
PI 40:6	0.000310661	0.001334689	0.000278028	0.001264751	0.000303353	0.00134947	0.000181964	0.001189413	0.000896589	0.001206372	0.000863594	0.000632747	0.000798086	0.000989113	0.000660884	0.000784734	0.001174928	0.001421147	0.002169823	0.003540482
PS 36:1	0.00328331	0.003590647	0.002678615	0.004555089	0.004148301	0.00508089	0.003237826	0.003836805	0.003129064	0.004571054	0.004121413	0.005157474	0.003572508	0.006737472	0.005048593	0.003291805	0.003529459	0.003869902	0.005341505	0.00568796
PS 36:2	0.000158291	0.000419138	0.000201842	0.000131375	0.001242608	0.000654171	0.000281943	0.000250636	0.000650343	0.000126241	0.000387681	7.13E-05	0.000457933	0.000177135	0.001187596	3.54E-05	0.0010889	0.000124356	0.00149956	9.60E-05
PS 38:2	0.003238955	0.002608049	0.003497543	0.002435278	0.003148644	0.002159694	0.00337066	0.002929736	0.003213122	0.002416232	0.003843018	0.003049953	0.003541645	0.00244475	0.003275741	0.00175096	0.004340458	0.002548379	0.004756655	0.003088197
PS 38:4	0.002475054	0.003633853	0.002107632	0.002195563	0.00513881	0.00732375	0.002194573	0.001471259	0.002883927	0.003963117	0.003020663	0.002614135	0.004686064	0.002399523	0.003740439	0.002117849	0.003710869	0.002285388	0.002743012	0.002091227
SM 32:1;2	0.0544358	0.023291241	0.046317378	0.021243325	0.057597067	0.01964153	0.063883586	0.017749353	0.047243061	0.016169148	0.069838244	0.024938661	0.051544027	0.019953966	0.045453265	0.026708371	0.052145925	0.014341292	0.043723987	0.020564334
SM 32:2;2	0.011804343	0	0.009423398	0	0.015030901	0	0.009710881	0	0	0	0.014491186	0	0.001455858	0	0.001931864	0	0.00247865	0	0	0
SM 34:0;2	0.061325651	0.021926971	0.051061557	0.013463608	0.064446202	0.034366432	0.03909368	0.01615824	0.02635063	0.013565486	0.037694288	0.030141125	0.045591533	0.021444942	0.044582138	0.021652861	0.047513127	0.014461773	0.058395194	0.023657364
SM 34:1;2	1.632813691	1.401911005	1.4256873	1.150554757	1.955324145	1.717285825	1.477624537	1.222533597	1.48582516	1.16507889	1.797729986	1.623448583	1.992341282	1.210571594	1.656842912	1.303846314	1.970119638	1.138197457	1.778262515	1.304948886
SM 34:2;2	0.138087299	0.207523989	0.117984044	0.161494324	0.167721351	0.223126691	0.141801081	0.208711552	0.151875686	0.172524214	0.18820042	0.204114221	0.203066634	0.182592033	0.159340389	0.201453552	0.173781368	0.162843096	0.158011895	0.181476368
SM 36:0;2	0.009232752	0	0	0	0.013933257	0	0.001515764	0	0.007257805	0	0.013293648	0	0.00454465	0	0.004759642	0	0.003956069	0	0.000813416	0
SM 36:1;2	0.344233868	0.502147549	0.301611988	0.453510353	0.582455673	0.458955066	0.303607243	0.353077052	0.403922525	0.377468116	0.416001212	0.544236065	0.495300514	0.43491564	0.451847326	0.516942186	0.582249153	0.412856259	0.472646615	0.437578664
SM 36:2;2	0.114768976	0.168882326	0.097724473	0.164379707	0.181750889	0.139083587	0.105865075	0.134789136	0.119807903	0.130053193	0.143727536	0.16397528	0.136472853	0.156498073	0.108583021	0.16858193	0.165445113	0.140011029	0.116886148	0.151370542
SM 38:1;2	0.432333621	0.273399837	0.331030684	0.200705046	0.470562709	0.265985945	0.301007242	0.221324608	0.366358412	0.223664199	0.373636449	0.287846126	0.49260064	0.222733579	0.459546995	0.268848269	0.440260288	0.202891104	0.412417828	0.244849524
SM 38:2;2	0.153514193	0.183654379	0.131448661	0.129069054	0.165762865	0.172806225	0.120824861	0.167884271	0.182094201	0.147476561	0.158510981	0.169624954	0.203937658	0.153534766	0.171349264	0.1806372	0.185428677	0.14197956	0.148388127	0.143598859
SM 40:1;2	0.38882053	0.31245466	0.30869477	0.226712782	0.451777921	0.309202161	0.267755808	0.251501676	0.263896792	0.268753309	0.288018205	0.327692176	0.35936714	0.276726287	0.355263104	0.273603056	0.363908781	0.216537058	0.333708646	0.268691623
SM 40:2;2	0.163682892	0.35785866	0.144054334	0.237804472	0.19166144	0.305589135	0.123745676	0.308548221	0.171474893	0.277790286	0.17428949	0.330452407	0.227193235	0.300805538	0.200561077	0.332012881	0.216947267	0.21735145	0.184919153	0.279404859
SM 42:1;2	0.201131447	0.150760836	0.182287539	0.081554931	0.297353968	0.192024278	0.153934834	0.12866748	0.237830771	0.122514985	0.186505769	0.161235958	0.295189006	0.113136582	0.31696504	0.106613795	0.282101505	0.084531309	0.258287892	0.140490005
SM 42:2;2	0.606821118	1.161453591	0.6263123	0.752936527	0.63562456	1.523169964	0.407895464	1.052892985	0.873209088	0.952609881	0.665208322	1.408040108	1.195841331	0.940317521	1.023231845	1.038301485	0.841507074	0.795964803	1.047229013	0.994341059
SM 42:3;2	0.164541116	0.561730529	0.200787562	0.396215229	0.189938226	0.662968672	0.133165735	0.58626853	0.376375162	0.458642596	0.234633764	0.609823722	0.462981867	0.494597579	0.356939217	0.504374729	0.274409894	0.423324227	0.443308585	0.470732796
TAG 42:0	0.031963246	0.04493753	0.015531722	0.034668114	0.014017256	0.035545958	0.035955702	0.011349945	0.007319787	0.055652522	0.024188671	0.043552902	0.031310701	0.043419559	0.021700838	0.054017123	0.030986566	0.076091403	0.038232895	0.037470271
TAG 44:0	0	0.118462435	0	0.101074351	0	0.092361626	0	0.05796926	0	0.157936435	0	0.193834516	0	0.109255925	0	0.175077692	0	0.122783483	0	0.084428713
TAG 44:1	0.512310454	0.591444324	0.290768645	0.425876354	0.251288648	0.473459273	0.536454412	0.30264377	0.298080744	0.795155559	0.378743473	0.722057038	0.493867672	0.556542518	0.384787763	0.719028525	0.355484201	0.386448046	0.664766963	0.428112693
TAG 46:0	0	0.170669408	0	0.154247038	0	0.10921221	0	0.075881592	0	0.194049365	0	0.221238439	0	0.122894815	0	0.188366385	0	0.140108259	0	0.120116047
TAG 46:1	1.110900477	1.552269911	0.65475338	1.306860386	0.600058765	1.227243516	1.47081872	0.927662031	0.689720076	1.95660674	0.956057948	2.549142153	0.952390695	1.330523817	0.878625998	2.307560655	0.837968968	1.108050953	0.547065039	1.021857603
TAG 46:2	1.167597613	1.629545157	0.730278643	1.327257087	0.431947239	1.213436149	1.319771691	0.895550082	0.837742018	1.667101958	0.978254708	2.422672986	1.337526461	1.785537154	0.982304946	2.495537592	0.945607939	1.222439043	0.831993547	1.129540134
TAG 46:3	0.512817544	0.444975447	0.377843043	0.50558723	0.12934803	0.334847666	0.484323233	0.260040105	0.396226147	0.409947785	0.399296773	0.610915417	0.703576799	0.739805088	0.434754183	0.806186078	0.587261588	0.422745325	0.584995943	0.37917541
TAG 48:1	0.939853976	1.98937201	0.729028967	1.627629516	0.702709609	1.114855444	1.436271988	1.197667783	0.887384143	1.87176242	0.948901061	2.500673372	0.952601983	1.370803933	1.082818419	2.03705661	1.019732992	1.446392115	0.599516317	1.213944141
TAG 48:2	1.716012214	2.506039285	1.243458375	2.190825846	0.78104932	1.805170139	2.061714849	1.551357204	1.391536196	2.255490682	1.411362417	3.237555113	1.643689457	2.137027893	1.512744504	3.206376044	1.395438206	1.886515364	1.019312851	1.595359959
TAG 48:3	0.910898329	1.045800694	0.707759608	1.158281657	0.330931238	0.824467256	0.91410012	0.668143711	0.820088108	0.859635536	0.766968671	1.460843502	0.928633216	1.236283195	0.867483786	1.707221045	0.985069217	0.932956559	0.743589793	0.779661222
TAG 50:1	0.445501296	3.151938867	0.616426782	1.715866256	0.836720015	1.682803684	0.861660549	1.778907056	0.517068419	2.121074963	0.459649507	3.188939697	0.477216725	1.360616481	0.76675708	2.221719417	0.599742597	1.765950079	0.304674587	1.433787739
TAG 50:2	1.142181352	2.367302885	1.319219766	2.130864361	0.914545785	1.336502479	1.725546427	1.664933805	1.28258425	1.633185039	1.04939798	2.362733412	1.065362552	1.551798203	1.426157545	2.265045984	1.04675031	1.854125462	0.647368192	1.390088162
TAG 50:3	0.799748009	1.044147343	0.904083756	1.236189701	0.422919552	0.742112364	0.974189495	0.774245314	0.968209064	0.719182845	0.715275343	1.056679645	0.888128448	0.916701808	0.986263196	1.257491534	0.905637819	0.967894172	0.666111661	0.712224865
TAG 50:4	0.47906234	0.390163112	0.604418656	0.730182697	0.188688786	0.339418691	0.540425945	0.305210991	0.66205599	0.387455769	0.47654374	0.555576878	0.726614503	0.588120572	0.605950164	0.631922861	0.805804222	0.495328706	0.506447887	0.359421347
TAG 52:2	1.969044432	4.557032707	2.042395785	2.490054985	2.91430638	2.9928401	2.873750415	3.489719637	1.859353954	2.515978188	1.995805826	4.076994485	1.316921399	1.819552335	3.458907999	3.175429221	1.210191814	2.550199522	0.799976919	2.109790762
TAG 52:3	1.256288215	1.171230398	1.700358685	1.517151257	1.40835666	0.835917095	1.624793909	1.128516086	1.499064971	0.737072715	1.322530106	1.152945353	1.021532536	1.002497898	2.302306586	1.294765234	0.966006567	1.251353832	0.825130431	0.836016387
TAG 52:4	0.61079083	0.39778428	1.086069976	0.798206473	0.502916512	0.27212418	0.75052432	0.375041601	0.986497636	0.309793572	0.699273601	0.475736236	0.895318605	0.501601694	1.184105335	0.490201159	0.935725474	0.574647721	0.69792607	0.334552375
TAG 52:5	0.390677092	0.293378852	0.759838956	0.585722105	0.189749999	0.235417597	0.462281074	0.266828247	0.730751711	0.334667993	0.458254303	0.441339742	0.831675131	0.406084056	0.651129319	0.379708602	0.808251819	0.457051493	0.495109159	0.250916919
TAG 54:2	0.626341341	0.930869839	0.768809415	0.518854412	0.956427212	0.640378056	0.80692331	0.804544741	0.655548448	0.400669687	0.551905974	0.477247006	0.366026389	0.29588651	0.975786313	0.34563048	0.636939708	0.506753177	0.216380933	0.443147423
TAG 54:3	1.57533878	1.315035123	1.871788859	0.936419581	2.504848861	1.014287744	1.75634657	1.32370612	1.650223483	0.620739961	1.261836117	0.873250399	0.961906005	0.534447287	3.158516116	0.958564513	1.023957367	0.989439757	0.566716534	0.739777201
TAG 54:4	0.732370125	0.420645513	1.170197573	0.652777763	0.992926365	0.340012942	0.876061105	0.443819717	1.273945827	0.283441562	0.822674992	0.414330244	0.897383773	0.396120759	1.85774545	0.440609315	0.859045847	0.585000455	0.528702704	0.336934748
TAG 54:5	0.537008475	0.393659273	1.102823268	0.649472994	0.534482955	0.291509044	0.590380321	0.377013918	1.189909243	0.334531219	0.658367971	0.478795811	1.011177493	0.38078764	1.30877777	0.408065607	0.9078165	0.560888397	0.559474859	0.273972382
TAG 54:6	0.296612002	0.166894591	0.689523004	0.321385562	0.228067135	0.126738276	0.331047433	0.160946245	0.69583402	0.147991439	0.398339391	0.194154546	0.65026938	0.187647458	0.613091468	0.176853546	0.695400402	0.26334899	0.457332041	0.18916643
TAG 56:2	0.122260707	0.103285521	0.161826456	0.044209054	0.094445688	0.084735383	0.159288983	0.08996543	0.063779017	0.061556532	0.081857865	0.074440264	0.048994635	0.04041553	0.111455339	0.047718311	0.073048045	0.059568155	0.019226478	0.03525053
TAG 56:3	0.217754508	0.123887583	0.291866086	0.070543751	0.097093387	0.11006013	0.246472984	0.12018165	0.123041099	0.05873569	0.144935724	0.090515697	0.083428337	0.056091174	0.148705031	0.070712484	0.104060112	0.080547919	0.047159796	0.055340233
TAG 56:4	0.159401901	0.119632964	0.258969665	0.127446122	0.100098923	0.099356356	0.232300683	0.128232586	0.315800998	0.075851631	0.199780934	0.095233531	0.247973553	0.084027089	0.289416622	0.077762546	0.2019043	0.105120903	0.091378072	0.070017594
TAG 56:5	0.282158134	0.232034019	0.444490688	0.277741793	0.210134069	0.208906404	0.378495025	0.242778825	0.80863573	0.171200993	0.416187516	0.222910204	0.672713759	0.184264337	0.615710091	0.172996304	0.396922753	0.240583567	0.171012359	0.154590332
TAG 56:6	0.361328407	0.270658228	0.537825517	0.338303153	0.252887217	0.255817504	0.367174523	0.285017453	0.91979442	0.212350405	0.503390822	0.311574728	0.705435278	0.199140607	0.641711584	0.230181032	0.535899823	0.325818998	0.254597038	0.191432801
TAG 56:7	0.242862719	0.084178358	0.432615234	0.173563457	0.203061177	0.077660543	0.216745403	0.063975206	0.595022372	0.075132511	0.340591642	0.086239531	0.459757667	0.094748041	0.384139256	0.073849053	0.449435409	0.139272713	0.353190335	0.173981454
TAG 58:6	0.073666219	0.048770517	0.116466367	0.064232338	0.040949941	0.039072901	0.094345259	0.052136258	0.275252699	0.028974326	0.129397628	0.039076559	0.228201704	0.027748477	0.150951114	0.031705093	0.150509963	0.051325198	0.052308543	0.033761354
TAG 58:7	0.077854151	0.030593045	0.162161412	0.05596336	0.038044719	0.034883681	0.092880483	0.037316356	0.342735046	0.020618173	0.176583535	0.026735567	0.267683622	0.023249887	0.143313161	0.018668736	0.198800419	0.053382609	0.112730262	0.044445414
TAG 58:8	0.052379686	0.009965835	0.134365382	0.039508265	0.025196074	0.012157111	0.066986249	0.004973545	0.308537485	0.006312798	0.113796538	0.008177523	0.26780269	0.016490628	0.127487819	0.001073103	0.196056126	0.037314892	0.169937916	0.040079075
TAG 60:10	0.002689525	0	0.037353969	0	0.001214183	0	0.001063157	0	0.073200789	0	0.027670043	0	0.076551584	0	0.017302	0	0.046790319	0	0.020596948	0
TAG 60:11	0.000966211	0	0.022075149	0	0	0	0	0	0.042563453	0	0.008697164	0	0.046801469	0	0.004521666	0	0.039774318	0	0.030244855	0
TAG 60:8	0	0	0.025314756	0	0	0	0.010238791	0	0.072427582	0	0.021186575	0	0.069455645	0	0.017045064	0	0.037352562	0	0.009244807	0
TAG 60:9	0.004250436	0	0.035696467	0	0	0	0.008989137	0	0.085807175	0	0.024102365	0	0.079516488	0	0.022554922	0	0.054326897	0	0.009843318	0
CE	26.21267427	21.49138416	23.12030173	25.3214761	25.73696903	27.74854919	22.64783319	26.95324907	24.54483338	29.50790708	29.02031553	21.99179371	25.30209404	28.68221128	22.02101647	26.59507129	24.9619079	29.40233342	30.21570604	27.59911468
Cer	0.075763389	0.067454216	0.078307789	0.091330304	0.071108972	0.091939988	0.06196076	0.090726668	0.117295286	0.080047862	0.073463824	0.060495211	0.094707054	0.078401083	0.064497007	0.060758205	0.059270444	0.069729758	0.095928888	0.078957898
Chol	13.06085769	12.64308202	13.2759977	13.12730281	13.72902688	14.76498876	14.33393467	12.7556452	13.5727652	12.42790199	14.76117262	12.61082983	15.5118131	14.6280214	13.63028013	13.57648813	14.85617934	13.62281708	13.86427566	15.52325895
DAG	0.129086205	0.105729555	0.098773423	0.119772746	0.105962142	0.100208583	0.130533898	0.097574735	0.117181184	0.10546865	0.145446785	0.087940875	0.078338178	0.085210587	0.112388396	0.110034704	0.077658748	0.186911665	0.063235342	0.098248305
GM3	0.174681665	0.265615592	0.153572071	0.229319813	0.177857352	0.275505666	0.241291021	0.299706963	0.269143523	0.284699807	0.34207574	0.333452486	0.390077261	0.263604898	0.269748696	0.308859631	0.266257893	0.330123074	0.327041879	0.341019288
HexCer	0.005236863	0.032445726	0.002000802	0.008999294	0.008074213	0.020162547	0.004871035	0.023488781	0.010175573	0.021112427	0.003622348	0.01343268	0.007535268	0.012816987	0.004303028	0.01385607	0.009484751	0.016758333	0.008821096	0.018945402
LPA	0.185325538	0.12367922	0.211885807	0.245483205	0.18512686	0.173859472	0.184562438	0.24788887	0.209187042	0.201987366	0.129976013	0.158193882	0.192330666	0.217010474	0.155688551	0.169065601	0.085907116	0.178826706	0.162769119	0.173858418
LPC	1.167137658	1.034726875	1.48703804	1.577917248	1.207983796	1.103953481	1.213636311	1.783254115	1.27449517	1.252634292	0.752375202	0.995720432	1.222382009	1.56870233	1.031755325	1.218479186	1.01980496	1.269574802	0.971150301	1.418713161
LPCO-	0.015470635	0.00913089	0.014291525	0.012464566	0.009018299	0.008365688	0.009354444	0.013204795	0.016974843	0.009441485	0.006161457	0.008158102	0.020833175	0.011462913	0.009597869	0.012794225	0.009455088	0.009698871	0.008178674	0.013073683
LPE	0.039845199	0.028189292	0.042809377	0.04225282	0.052939737	0.029282258	0.043298538	0.044303257	0.037445694	0.037942741	0.025275509	0.0274709	0.037674154	0.041493009	0.041483421	0.037682653	0.028523011	0.037561665	0.03171702	0.037786254
LPEO-	0.000671865	0.000705218	0.001033169	0.001360053	0.000507816	0.00057108	0.000212521	0.000825748	0.001056245	0.001010636	0.000606613	0.000502188	0.001290585	0.000663854	0.000275417	0.000823132	0.000272333	0.000765546	0.000621468	0.001151936
LPG	0.00026104	0.000592869	9.92E-05	0.000447479	0.000274734	0.000321045	0.000286985	0.000603174	0.000182411	0.000629655	0.000247724	0.000480439	0.00013792	0.000385266	0.000513775	0.000405004	0.000158405	0.000458932	0.000277445	0.000440248
LPI	0.005204087	0.000247837	0.003295411	0.001556994	0.003292372	0.001239622	0.006277264	0.002093862	0.003201378	0.001577698	0.003765762	0.001291035	0.005101452	0.000841493	0.004297693	0.002796865	0.001756233	0.003923759	0.003558582	0.002840857
LPS	0	1.98E-05	0	4.26E-05	0	0.000826732	0	1.58E-05	0	0.000156065	0	0.004175935	0	0.000212044	0	0.000126429	0	0.000166245	0	0.002100301
PA	0.080235144	0.082611963	0.074028259	0.108831215	0.101046142	0.088060986	0.085629408	0.09279037	0.066727447	0.101140193	0.101671181	0.091870412	0.07818661	0.106325962	0.073014872	0.06134296	0.062683434	0.094026964	0.084087809	0.098150215
PAO-	0.002490111	0.002273994	0.002418662	0.001689148	0.002157156	0.002043145	0.001958096	0.001933177	0.003555092	0.002433624	0.005070482	0.001536825	0.003463351	0.002711324	0.001471253	0.00143102	0.002579159	0.002112978	0.002831787	0.001289126
PC	31.72409467	28.80333884	32.19471615	29.09766528	33.53114646	28.28106792	30.42706852	30.81160133	28.27005036	28.05742124	27.41424787	25.12810539	26.40594497	27.59469099	26.75558602	22.62341497	29.93065364	27.14116534	32.07928074	30.90089057
PCO-	2.617091718	1.810647719	2.658153729	1.319069095	1.992492323	1.851051786	2.122332154	1.833895422	2.858833179	1.669330821	2.722981072	1.567206694	2.469154547	1.656385734	1.688718238	1.480187809	2.240103702	1.607110596	2.398111733	1.543329014
PE	0.167088827	0.168344488	0.1515221	0.112041291	0.231432438	0.152944871	0.151315375	0.139791328	0.124347786	0.15325156	0.166482934	0.147266858	0.184082984	0.142909308	0.223434248	0.116256874	0.219954667	0.113081722	0.154380707	0.190939752
PEO-	0.20487149	0.056283439	0.184806258	0.03114274	0.217192861	0.06583286	0.113584298	0.030107752	0.224042369	0.066532335	0.3351258	0.053351237	0.168331193	0.046711455	0.165431364	0.037965314	0.233604126	0.045797627	0.136889241	0.047593058
PG	0	0.00349967	0	0.002113799	0	0.002853963	0	0.003634209	0	0.002970086	0	0.002826425	0	0.002962433	0	0.001194995	0	0.001933241	0	0.002639474
PI	0.146379449	0.102610898	0.097737595	0.098061908	0.13244079	0.087863455	0.118313191	0.102249826	0.098091517	0.088206593	0.143961099	0.062915591	0.109316747	0.078279158	0.106542237	0.069386291	0.147278794	0.101280448	0.126072422	0.10565843
PS	0.009155609	0.010251687	0.008485632	0.009317305	0.013678363	0.015218505	0.009085002	0.008488436	0.009876455	0.011076644	0.011372776	0.010892864	0.012258149	0.01175888	0.013252369	0.00719605	0.012669685	0.008828026	0.014340733	0.010963395
SM	4.477547298	5.326995574	3.974425989	3.989644115	5.440941176	6.02420551	3.651431467	4.6701067	4.713522089	4.326310864	4.7617795	5.885569387	6.16742823	4.527828101	5.357197098	4.94357663	5.60225253	3.965290417	5.456999013	4.661704882
TAG	19.36089075	27.71660506	22.04640401	24.30696702	16.8994317	19.0033115	24.30832226	19.86627627	23.3257421	21.47985701	18.92180692	30.66611249	21.40744635	20.10013237	28.13502845	28.46710188	20.04370117	21.65944727	13.64229605	16.99836172
LC-MS data
mol%	W1303 S14	W1303 W14	W1305 S15	W1305 W15	W1316 S14	W1316 W14	W1404 S16	W1404 W16	W1509 S17	W1509 W17	W1511 S16	W1511 W16	W1601 S17	W1601 W17	W1608 S17	W1608 W17	W1701 S18	W1701 W18	W1710 S18	W1710 W18
SHexCer 34:2;2	6.889716874	11.56612008	11.11512579	12.84377503	13.26148133	10.77934925	11.89142777	12.30254036	29.14649264	12.33402051	25.22243213	11.29634728	22.47938967	14.52108739	18.1039232	10.81344104	21.1823168	14.6905478	16.69586054	11.21887859
SHexCer 34:1;2	51.151991	16.00510568	55.99157871	19.83283556	57.5264609	14.3959054	60.55221864	13.51055351	47.11783143	19.28264962	45.20159855	19.44577497	46.47776394	19.24857781	52.4436801	18.65381448	51.51087566	19.79273783	48.6936588	17.67179436
SHexCer 36:2;2	1.648375775	3.679509476	1.55133549	3.486832782	2.002467027	3.316569696	1.225913243	2.736212193	1.833068215	3.333476596	1.761493898	3.020381249	1.638951113	2.994448766	1.716412707	3.649512553	1.853689796	3.298073641	2.009733807	2.757441637
SHexCer 36:1;2	1.789780558	1.737382525	1.93283244	1.718050574	2.245047683	1.88750465	1.331453143	1.199097603	1.352411581	0.368757654	1.281013089	1.601767996	1.732615367	1.076472853	2.065047222	1.498293728	1.766852826	1.382760248	1.84475997	1.134336063
SHexCer 38:2;2	1.435555811	6.114522855	1.28712536	5.599636626	1.458894601	5.970965834	0.852614987	5.3542967	1.577379843	5.256803678	1.558184652	5.272846615	1.914770989	5.807794024	1.789616084	8.17085641	1.651437409	5.833934101	1.716694882	5.686682346
SHexCer 38:1;2	2.403168972	2.2776661	1.666869733	1.499703541	1.174362014	2.351408229	1.161538693	2.035486271	0.87935486	1.465136376	1.037569976	1.83921972	1.638019289	1.789020966	1.673624234	1.909578389	1.188532675	1.87232246	1.487278687	1.167033144
SHexCer 40:2;2	2.143794131	4.2067877	1.698012277	3.753969904	1.551149892	4.082538576	1.318241356	4.738418547	1.76050947	2.938744507	2.287781115	3.592211786	2.06698078	3.361886298	1.768294917	4.397244168	1.734044086	3.796358542	2.29733792	4.017662808
SHexCer 40:1;2	4.485323204	0.910628418	2.964488652	0.681351602	1.847717473	0.972506003	1.770254383	1.150428317	0.784461014	0	1.360494084	0.129511585	1.756074091	0.448247764	1.588300395	0.629522075	1.133762189	0.651513173	2.036966513	0.510807336
SHexCer 42:3;2	8.370864133	29.74678097	6.630106054	27.22764028	6.46565661	31.59132602	8.252174137	30.66498363	6.087361457	29.75186975	7.721613903	28.1012816	6.707332042	28.17671535	6.710492333	28.34980301	6.910529221	26.23220436	9.209791456	30.54547433
SHexCer 42:2;2	14.54742756	19.65271542	11.22051146	19.61546356	8.927412129	20.06023685	8.777091714	21.72814315	7.100006516	20.84288443	9.162237253	21.40270189	10.11404458	18.98981769	9.283561872	18.23181604	8.269231299	18.65494497	10.2726082	21.49921635
SHexCer 42:1;2	5.13400198	4.102780777	3.942014042	3.740740539	3.539350336	4.591689501	2.867071935	4.579839721	2.36112298	4.425656873	3.405581352	4.297955303	3.474058135	3.585931084	2.857046936	3.696118109	2.79872804	3.794602878	3.735309225	3.790673041
Class-level tests
Table Analyzed	allspecies til mult test			Prism v.9.0.0
Column A	S
vs.	vs.
Column B	W
Test details
Test name	Paired t test
Variance assumption	Individual variance for each group
Multiple comparisons	False Discovery Rate (FDR)
Method	Two-stage step-up (Benjamini, Krieger, and Yekutieli)
Desired FDR (Q)	1.00%
Number of tests performed	25
Number of rows omitted	0
Number of rows with incomplete data	0
	Discovery?	P value	Mean of S	Mean of W	Difference	SE of difference	t ratio	df	q value
CE	No	0.423259	25.38	26.53	-1.151	1.372	0.8389	9	0.406117
Cer	No	0.733549	0.07923	0.07698	0.002246	0.006397	0.3512	9	0.586534
Chol	No	0.216927	14.06	13.57	0.4916	0.3702	1.328	9	0.231269
DAG	No	0.794972	0.1059	0.1097	-0.00385	0.01438	0.2677	9	0.610221
GM3	No	0.157569	0.2612	0.2932	-0.03202	0.02077	1.542	9	0.213131
HexCer	Yes	0.000288	0.006413	0.0182	-0.01179	0.002062	5.718	9	0.001709
LPA	No	0.19359	0.1703	0.189	-0.01871	0.01332	1.405	9	0.218529
LPC	No	0.031101	1.135	1.322	-0.1876	0.07351	2.552	9	0.061226
LPC O-	No	0.487086	0.01193	0.01078	0.001154	0.001593	0.7246	9	0.445104
LPE	No	0.586137	0.0381	0.0364	0.001705	0.003019	0.5646	9	0.511272
LPE O-	No	0.173788	0.0006548	0.000838	-0.0001832	0.000124	1.477	9	0.213131
LPG	Yes	0.001444	0.0002439	0.0004763	-0.0002324	0.0000514	4.521	9	0.004793
LPI	No	0.00956	0.003975	0.001841	0.002134	0.0006509	3.278	9	0.026208
LPS	No	0.100284	0	0.0007841	-0.0007841	0.0004282	1.831	9	0.148034
PA	No	0.088889	0.08073	0.09252	-0.01178	0.006179	1.907	9	0.142148
PA O-	No	0.031905	0.002799	0.001945	0.000854	0.0003367	2.536	9	0.061226
PC	No	0.011919	29.87	27.84	2.029	0.6462	3.14	9	0.028591
PC O-	Yes	0.000356	2.377	1.634	0.743	0.1339	5.55	9	0.001709
PE	No	0.067131	0.1774	0.1437	0.03372	0.0162	2.081	9	0.117114
PE O-	Yes	0.000014	0.1984	0.04813	0.1503	0.01773	8.475	9	0.000134
PG	Yes	0.000001	0	0.002663	-0.002663	0.0002329	11.43	9	0.000022
PI	Yes	0.001498	0.1226	0.08965	0.03296	0.007332	4.496	9	0.004793
PS	No	0.240241	0.01142	0.0104	0.001018	0.0008098	1.257	9	0.242643
SM	No	0.702558	4.96	4.832	0.1282	0.3252	0.3943	9	0.586178
TAG	No	0.177701	20.81	23.03	-2.217	1.516	1.462	9	0.213131
SHexCer (sulfatide) test
Table Analyzed	SHexCer sulfatid-navneC24						Nomenclature
							34:1;2	C16:0
Column A	S						34:2;2	C16:1
vs.	vs.						36:1;2	C18:0
Column B	W						36:2;2	C18:1
							38:1;2	C20:0
Test details							38:2;2	C20:1
Test name	Paired t test						40:1;2	C22:0
Variance assumption	Individual variance for each group						40:2;2	C22:1
Multiple comparisons	False Discovery Rate (FDR)						42:2;2	C24:1
Method	Two-stage step-up (Benjamini, Krieger, and Yekutieli)						42:3;2	C24:2
Desired FDR (Q)	1.00%						SHexCer	Sulfatide
Number of tests performed	11
Number of rows omitted	0
Number of rows with incomplete data	0
	Discovery?	P value	Mean of S	Mean of W	Difference	SE of difference	t ratio	df	q value
C16:0	Yes	0.000095	0.8118	0.1393	0.6725	0.1013	6.637	9	0.000865
C16:1	No	0.006893	0.2845	0.09635	0.1882	0.05401	3.484	9	0.012034
C18:0	No	0.007943	0.02788	0.01142	0.01646	0.004848	3.394	9	0.012034
C18:1	No	0.794185	0.02725	0.02596	0.001293	0.004811	0.2687	9	0.69892
C20:0	No	0.120459	0.02311	0.01516	0.007952	0.004636	1.715	9	0.136872
C20:1	No	0.005467	0.02476	0.04785	-0.02309	0.006357	3.632	9	0.012034
C22:0	Yes	0.00161	0.03066	0.005209	0.02545	0.005724	4.446	9	0.007319
C22:1	No	0.739341	0.02951	0.03153	-0.002021	0.005888	0.3432	9	0.69892
C24:0	No	0.036907	0.053	0.03257	0.02043	0.008347	2.448	9	0.047926
C24:1	No	0.845777	0.1539	0.1594	-0.005562	0.02778	0.2002	9	0.69892
C24:2	No	0.003341	0.1137	0.2327	-0.119	0.03012	3.953	9	0.010124
Species from significantly altered classes
Table Analyzed	PG species
Column A	S
vs.	vs.
Column B	W
Test details
Test name	Paired t test
Variance assumption	Individual variance for each group
Multiple comparisons	False Discovery Rate (FDR)
Method	Two-stage step-up (Benjamini, Krieger, and Yekutieli)
Desired FDR (Q)	1.00%
Number of tests performed	3
Number of rows omitted	0
Number of rows with incomplete data	0
	Discovery?	P value	Mean of S	Mean of W	Difference	SE of difference	t ratio	df	q value
36:01:00	Yes	0.000082	0	0.001141	-0.001141	0.0001685	6.769	9	0.000124
36:02:00	Yes	<0.000001	0	0.001424	-0.001424	0.00008987	15.85	9	<0.000001
38:04:00	Yes	0.003297	0	0.00009746	-0.00009746	0.0000246	3.962	9	0.00333
Table Analyzed	PE O- species
Column A	S
vs.	vs.
Column B	W
Test details
Test name	Paired t test
Variance assumption	Individual variance for each group
Multiple comparisons	False Discovery Rate (FDR)
Method	Two-stage step-up (Benjamini, Krieger, and Yekutieli)
Desired FDR (Q)	1.00%
Number of tests performed	11
Number of rows omitted	0
Number of rows with incomplete data	0
	Discovery?	P value	Mean of S	Mean of W	Difference	SE of difference	t ratio	df	q value
36:02:00	Yes	0.000044	0.005903	0.0006105	0.005293	0.000721	7.34	9	0.000009
36:04:00	Yes	0.00014	0.006244	0.00154	0.004705	0.0007462	6.305	9	0.00002
36:05:00	Yes	0.018987	0.02072	0.01327	0.007456	0.002613	2.853	9	0.001743
36:06:00	Yes	0.003714	0.003156	0	0.003156	0.0008126	3.883	9	0.000375
38:04:00	Yes	0.000365	0.01633	0.001796	0.01453	0.002627	5.532	9	0.000046
38:05:00	Yes	0.000017	0.05939	0.01306	0.04634	0.005619	8.247	9	0.000006
38:06:00	Yes	0.000033	0.04466	0.01451	0.03015	0.003956	7.621	9	0.000008
40:04:00	Yes	0.000107	0.006605	0	0.006605	0.001011	6.531	9	0.000018
40:06:00	Yes	0.000008	0.0208	0.0004273	0.02038	0.002236	9.112	9	0.000004
40:07:00	Yes	0.000003	0.01154	0.002359	0.009181	0.0009042	10.15	9	0.000003
40:08:00	Yes	0.001293	0.003031	0.0005632	0.002468	0.0005366	4.599	9	0.000145
Table Analyzed	PC O- species
Column A	S
vs.	vs.
Column B	W
Test details
Test name	Paired t test
Variance assumption	Individual variance for each group
Multiple comparisons	False Discovery Rate (FDR)
Method	Two-stage step-up (Benjamini, Krieger, and Yekutieli)
Desired FDR (Q)	1.00%
Number of tests performed	26
Number of rows omitted	0
Number of rows with incomplete data	0
	Discovery?	P value	Mean of S	Mean of W	Difference	SE of difference	t ratio	df	q value
32:00:00	No	0.787881	0.01323	0.01363	-0.0004	0.001443	0.2772	9	0.275455
32:01:00	Yes	0.004805	0.01687	0.02535	-0.008484	0.002283	3.715	9	0.00273
32:02:00	Yes	0.001715	0.002094	0.006024	-0.003931	0.0008929	4.402	9	0.001299
34:00:00	Yes	0.000668	0.006187	0	0.006187	0.001219	5.074	9	0.000675
34:01:00	Yes	0.000369	0.123	0.186	-0.06299	0.0114	5.524	9	0.000419
34:02:00	Yes	0.000225	0.07863	0.1482	-0.0696	0.01177	5.915	9	0.000292
34:03:00	No	0.035675	0.05617	0.07775	-0.02158	0.008742	2.468	9	0.015442
34:04:00	Yes	0.004429	0.005824	0.0007601	0.005064	0.001344	3.768	9	0.002684
36:01:00	Yes	0.000882	0.01423	0.006005	0.008224	0.001688	4.871	9	0.000802
36:02:00	No	0.421905	0.04543	0.04968	-0.004242	0.005042	0.8414	9	0.159797
36:03:00	No	0.44614	0.07324	0.07812	-0.004874	0.006118	0.7967	9	0.162217
36:04:00	Yes	0.003704	0.3211	0.1615	0.1595	0.04107	3.885	9	0.002405
36:05:00	Yes	0.007348	0.2674	0.1231	0.1443	0.04191	3.444	9	0.003711
36:06:00	Yes	0.000019	0.02479	0	0.02479	0.003031	8.177	9	0.000049
38:02:00	Yes	0.005696	0.001213	0	0.001213	0.0003364	3.606	9	0.003046
38:03:00	Yes	0.001533	0.02964	0.02175	0.007893	0.001762	4.48	9	0.001267
38:04:00	Yes	0.000042	0.2915	0.123	0.1685	0.0228	7.389	9	0.000075
38:05:00	Yes	0.000008	0.5597	0.3349	0.2248	0.02462	9.132	9	0.000034
38:06:00	Yes	0.000167	0.1734	0.09831	0.0751	0.0122	6.157	9	0.000253
38:07:00	No	0.06605	0.01733	0.008502	0.008826	0.004221	2.091	9	0.027291
40:04:00	Yes	0.000008	0.0396	0.02436	0.01524	0.001669	9.135	9	0.000034
40:05:00	Yes	0.000021	0.08832	0.04852	0.0398	0.004953	8.035	9	0.000049
40:06:00	Yes	0.021653	0.08484	0.06629	0.01854	0.006687	2.773	9	0.009841
40:07:00	No	0.094326	0.03685	0.03198	0.004866	0.002602	1.87	9	0.037279
42:04:00	Yes	0.013663	0.003268	0	0.003268	0.001069	3.056	9	0.006537
42:05:00	Yes	0.003398	0.00294	0	0.00294	0.0007458	3.942	9	0.002376
Table Analyzed	HexCer species
Column A	S
vs.	vs.
Column B	W
Test details
Test name	Paired t test
Variance assumption	Individual variance for each group
Multiple comparisons	False Discovery Rate (FDR)
Method	Two-stage step-up (Benjamini, Krieger, and Yekutieli)
Desired FDR (Q)	1.00%
Number of tests performed	8
Number of rows omitted	0
Number of rows with incomplete data	0
	Discovery?	P value	Mean of S	Mean of W	Difference	SE of difference	t ratio	df	q value
32:0;2	Yes	0.000581	0.002202	0.009342	-0.00714	0.001379	5.179	9	0.000782
34:1;2	No	0.751269	0.001016	0.001088	-0.000072	0.0002203	0.3268	9	0.43359
36:1;2	Yes	0.01053	0	0.0001314	-0.0001314	0.00004085	3.218	9	0.008508
38:1;2	Yes	0.000011	0	0.0004604	-0.0004604	0.00005273	8.732	9	0.000044
40:1;2	Yes	0.000106	0.0004423	0.002026	-0.001584	0.000242	6.544	9	0.000214
40:2;2	No	0.018633	0	0.0001422	-0.0001422	0.00004963	2.865	9	0.012546
42:1;2	No	0.981962	0.00154	0.001531	0.0000087	0.0003743	0.02324	9	0.495891
42:2;2	Yes	0.001225	0.001213	0.003482	-0.002268	0.0004892	4.636	9	0.001238
Table Analyzed	LPG species
Column A	S
vs.	vs.
Column B	W
Test details
Test name	Paired t test
Variance assumption	Individual variance for each group
Multiple comparisons	False Discovery Rate (FDR)
Method	Two-stage step-up (Benjamini, Krieger, and Yekutieli)
Desired FDR (Q)	1.00%
Number of tests performed	2
Number of rows omitted	0
Number of rows with incomplete data	0
	Discovery?	P value	Mean of S	Mean of W	Difference	SE of difference	t ratio	df	q value
0.666666667	Yes	0.001445	0	0.00002083	-0.00002083	0.000004608	4.521	9	0.002006
0.750694444	Yes	0.001986	0.0002439	0.0004555	-0.0002116	0.00004919	4.301	9	0.002006
Table Analyzed	PI species
Column A	S
vs.	vs.
Column B	W
Test details
Test name	Paired t test
Variance assumption	Individual variance for each group
Multiple comparisons	False Discovery Rate (FDR)
Method	Two-stage step-up (Benjamini, Krieger, and Yekutieli)
Desired FDR (Q)	1.00%
Number of tests performed	20
Number of rows omitted	0
Number of rows with incomplete data	0
	Discovery?	P value	Mean of S	Mean of W	Difference	SE of difference	t ratio	df	q value
1.333333333	Yes	0.000035	0.0003963	0	0.0003963	0.00005256	7.54	9	0.00002
1.334027778	Yes	0.004703	0.000395	0.0000954	0.0002996	0.00008034	3.729	9	0.001462
1.416666667	Yes	0.000004	0.0004815	0	0.0004815	0.00004813	10	9	0.000005
1.417361111	Yes	0.000014	0.007297	0.002196	0.005101	0.0006037	8.449	9	0.000014
1.418055556	Yes	0.000002	0.003379	0.0006429	0.002736	0.0002487	11	9	0.000003
1.41875	No	0.048582	0.0002754	0	0.0002754	0.0001208	2.28	9	0.010904
1.500694444	Yes	0.0001	0.01078	0.001852	0.008929	0.001353	6.597	9	0.00005
1.501388889	Yes	<0.000001	0.01527	0.003381	0.01188	0.000954	12.46	9	0.000002
1.502083333	Yes	0.000024	0.004471	0.001879	0.002592	0.0003267	7.934	9	0.000016
1.502777778	Yes	0.000023	0.005954	0.003053	0.002901	0.0003643	7.963	9	0.000016
1.503472222	Yes	0.02006	0.0001325	0	0.0001325	0.000047	2.82	9	0.004767
1.584027778	Yes	0.005683	0.0001709	0	0.0001709	0.00004738	3.607	9	0.001582
1.584722222	Yes	0.007061	0.0003666	0.0006826	-0.000316	0.0000911	3.469	9	0.001783
1.585416667	Yes	0.003871	0.006851	0.01199	-0.005141	0.001333	3.856	9	0.001303
1.586111111	No	0.830297	0.05449	0.05354	0.000952	0.004315	0.2206	9	0.16772
1.586805556	Yes	0.000445	0.007987	0.004697	0.003291	0.0006117	5.379	9	0.0002
1.5875	Yes	0.000679	0.000229	0	0.000229	0.00004524	5.063	9	0.000249
1.669444444	No	0.234697	0.001203	0.001401	-0.0001981	0.0001555	1.274	9	0.049904
1.670138889	Yes	0.000563	0.001725	0.002872	-0.001147	0.0002206	5.201	9	0.000228
1.670833333	Yes	0.005873	0.0007639	0.001371	-0.0006073	0.0001693	3.586	9	0.001582
Species from nonsignificantly altered classes
Table Analyzed	Nonsignif classes
Column A	S
vs.	vs.
Column B	W
Test details
Test name	Paired t test
Variance assumption	Individual variance for each group
Multiple comparisons	False Discovery Rate (FDR)
Method	Two-stage step-up (Benjamini, Krieger, and Yekutieli)
Desired FDR (Q)	1.00%
Number of tests performed	233
Number of rows omitted	0
Number of rows with incomplete data	0
	Discovery?	P value	Mean of S	Mean of W	Difference	SE of difference	t ratio	df	q value
CE 14:0	No	0.019501	0.0788	0.0436	0.0352	0.01241	2.837	9	0.019738
CE 16:0	Yes	0.002919	1.742	2.254	-0.512	0.1267	4.042	9	0.005155
CE 16:1	Yes	0.000002	0.6649	1.477	-0.8123	0.07512	10.81	9	0.00005
CE 16:2	No	0.185429	0.01754	0.01465	0.00289	0.002016	1.434	9	0.144064
CE 18:0	No	0.980863	0.2939	0.2927	0.001144	0.04638	0.02466	9	0.608307
CE 18:1	No	0.008966	7.735	9.713	-1.979	0.5964	3.318	9	0.011631
CE 18:2	No	0.944007	8.545	8.488	0.05645	0.7816	0.07222	9	0.593133
CE 18:3	Yes	0.003025	1.109	0.4587	0.6505	0.1619	4.018	9	0.005217
CE 20:3	No	0.009438	0.3063	0.4343	-0.128	0.03896	3.286	9	0.01181
CE 20:4	No	0.012037	3.813	3.002	0.8106	0.2586	3.134	9	0.013459
CE 20:5	Yes	0.000086	0.9641	0.1572	0.8069	0.12	6.724	9	0.000463
CE 22:4	No	0.703087	0.01767	0.01668	0.0009837	0.0025	0.3935	9	0.471168
CE 22:5	No	0.007181	0.03065	0.04212	-0.01148	0.003319	3.458	9	0.010257
CE 22:6	No	0.0135	0.06147	0.1345	-0.073	0.02383	3.063	9	0.014798
Cer 32:1;2	Yes	0.000579	0.000224	0.0001071	0.0001169	0.00002257	5.18	9	0.001746
Cer 34:0;2	Yes	0.000028	0.0003099	0.00008435	0.0002256	0.00002906	7.763	9	0.000284
Cer 34:1;2	Yes	0.000238	0.004193	0.003074	0.001119	0.0001906	5.87	9	0.00096
Cer 34:2;2	No	0.018612	0.0003611	0.0004442	-0.0000831	0.000029	2.866	9	0.01907
Cer 36:1;2	No	0.785305	0.002132	0.00206	0.000072	0.0002565	0.2807	9	0.511715
Cer 36:2;2	No	0.625442	0.0004138	0.0004365	-0.0000227	0.00004492	0.5054	9	0.429308
Cer 40:0;2	Yes	0.001081	0.000503	0.000121	0.000382	0.00008084	4.725	9	0.00278
Cer 40:1;2	No	0.948006	0.005954	0.006021	-0.0000661	0.0009858	0.06705	9	0.593133
Cer 40:2;2	Yes	0.000005	0.002823	0.006317	-0.003494	0.0003647	9.582	9	0.00009
Cer 42:1;2	Yes	0.000088	0.03339	0.0185	0.01489	0.002222	6.701	9	0.000463
Cer 42:2;2	No	0.026603	0.02332	0.03242	-0.009097	0.003437	2.647	9	0.025764
Cer 42:3;2	Yes	0.00213	0.003292	0.0068	-0.003508	0.0008247	4.254	9	0.004127
Cer 44:1;2	Yes	0.000023	0.001565	0.0001913	0.001373	0.0001726	7.956	9	0.000252
Cer 44:2;2	Yes	0.000393	0.0007512	0.0004119	0.0003393	0.00006197	5.475	9	0.001424
Chol :	No	0.216927	14.06	13.57	0.4916	0.3702	1.328	9	0.164911
DAG 30:1	No	0.231113	0.01069	0.008172	0.002514	0.001957	1.284	9	0.173827
DAG 30:2	No	0.015188	0.00453	0.007548	-0.003018	0.001009	2.991	9	0.016147
DAG 32:0	Yes	0.002953	0	0.003091	-0.003091	0.0007661	4.034	9	0.005155
DAG 32:1	No	0.177994	0.01248	0.009619	0.002857	0.001955	1.461	9	0.139824
DAG 32:2	No	0.527401	0.01143	0.01075	0.0006842	0.001041	0.6574	9	0.374329
DAG 32:3	No	0.903395	0.002347	0.00243	-0.0000827	0.0006625	0.1248	9	0.572825
DAG 34:1	Yes	0.00007	0.01047	0.02423	-0.01377	0.001992	6.91	9	0.000429
DAG 34:2	No	0.187098	0.006637	0.008422	-0.001786	0.001251	1.428	9	0.144566
DAG 34:3	No	0.151467	0.001359	0.0009016	0.0004571	0.0002916	1.567	9	0.122385
DAG 34:4	No	0.277635	0.001786	0.001418	0.0003678	0.0003183	1.156	9	0.207712
DAG 36:1	No	0.168311	0.004727	0.007729	-0.003001	0.002003	1.498	9	0.133703
DAG 36:2	No	0.791439	0.01707	0.01606	0.001008	0.003699	0.2724	9	0.513346
DAG 36:3	No	0.097074	0.007218	0.004254	0.002964	0.001601	1.852	9	0.083697
DAG 36:4	Yes	0.000213	0.005165	0.0022	0.002965	0.0004975	5.96	9	0.000884
DAG 36:5	Yes	0.000723	0.001248	0	0.001248	0.0002488	5.016	9	0.002061
DAG 38:4	No	0.016699	0.003354	0.001239	0.002115	0.0007212	2.932	9	0.01749
DAG 38:5	No	0.009394	0.005361	0.001646	0.003715	0.00113	3.289	9	0.01181
GM3 34:1;2	No	0.72734	0.1709	0.1671	0.003791	0.01054	0.3597	9	0.482844
GM3 34:2;2	Yes	0.001262	0.006168	0.01791	-0.01174	0.002543	4.616	9	0.003025
GM3 36:1;2	Yes	0.001678	0.03857	0.04793	-0.009358	0.002119	4.417	9	0.003595
GM3 38:1;2	No	0.868463	0.02576	0.02476	0.001	0.005871	0.1704	9	0.555659
GM3 42:2;2	Yes	0.001764	0.01975	0.03546	-0.01571	0.003584	4.383	9	0.003722
LPA 14:0	Yes	0.000444	0.001172	0.0003599	0.0008119	0.0001509	5.38	9	0.001545
LPA 16:0	Yes	0.003201	0.04432	0.06025	-0.01593	0.004001	3.981	9	0.005304
LPA 16:1	No	0.051674	0.005124	0.003981	0.001143	0.0005097	2.242	9	0.046838
LPA 18:0	No	0.363187	0.02926	0.03161	-0.002352	0.002456	0.9578	9	0.268872
LPA 18:1	No	0.218551	0.04976	0.05551	-0.00576	0.004354	1.323	9	0.165257
LPA 18:2	No	0.467811	0.02524	0.02282	0.002417	0.003188	0.758	9	0.339223
LPA 18:3	Yes	0.00504	0.001383	0.0001745	0.001208	0.0003279	3.685	9	0.007831
LPA 20:3	No	0.170572	0.006985	0.008158	-0.001173	0.0007878	1.489	9	0.134743
LPA 20:4	No	0.921146	0.006139	0.006054	0.000085	0.000835	0.1018	9	0.581474
LPA 20:5	Yes	0.002467	0.0008991	0.00006106	0.000838	0.0002017	4.155	9	0.004513
LPC 14:0	Yes	0.00017	0.004778	0.0004389	0.00434	0.0007061	6.146	9	0.000727
LPC 16:0	Yes	0.000125	0.3154	0.4473	-0.132	0.02061	6.402	9	0.00057
LPC 16:1	No	0.103159	0.02283	0.01876	0.004075	0.002247	1.814	9	0.088404
LPC 18:0	No	0.108951	0.3404	0.3778	-0.03732	0.02098	1.779	9	0.092769
LPC 18:1	No	0.594076	0.2513	0.2662	-0.0149	0.02697	0.5525	9	0.409768
LPC 18:2	No	0.520435	0.1421	0.1289	0.01324	0.01979	0.6688	9	0.371664
LPC 18:3	No	0.026939	0.005461	0	0.005461	0.002069	2.639	9	0.025913
LPC 20:0	No	0.007518	0.001191	0	0.001191	0.0003472	3.429	9	0.010321
LPC 20:1	No	0.180829	0.002927	0.001836	0.001091	0.0007523	1.451	9	0.141267
LPC 20:2	No	0.678981	0.001121	0.0009688	0.0001523	0.0003562	0.4276	9	0.45718
LPC 20:3	Yes	0.001165	0	0.013	-0.013	0.002782	4.672	9	0.002889
LPC 20:4	No	0.109565	0.03775	0.04645	-0.008695	0.004898	1.775	9	0.092769
LPC 20:5	No	0.010373	0.005884	0	0.005884	0.001823	3.227	9	0.012503
LPC 22:4	Yes	0.000371	0.0008007	0.003556	-0.002755	0.0004993	5.518	9	0.001382
LPC 22:5	Yes	<0.000001	0.002795	0.01081	-0.008017	0.0006331	12.66	9	0.000034
LPC 22:6	No	0.011228	0	0.006365	-0.006365	0.002003	3.178	9	0.012948
LPC O-16:0	No	0.009886	0.002881	0.001491	0.001391	0.000427	3.257	9	0.024963
LPC O-16:1	No	0.019668	0.001989	0.003568	-0.001579	0.0005577	2.832	9	0.033108
LPC O-18:0	No	0.002816	0.001497	0	0.001497	0.0003681	4.066	9	0.014218
LPC O-18:1	No	0.748564	0.005276	0.005475	-0.0001982	0.0005996	0.3305	9	0.75605
LPC O-18:2	No	0.569883	0.0002908	0.0002468	0.00004401	0.00007463	0.5897	9	0.719477
LPE 16:0	Yes	0.000002	0.00136	0.003288	-0.001928	0.0001745	11.05	9	0.00005
LPE 16:1	Yes	0.002744	0.0003311	0.0001445	0.0001866	0.00004571	4.083	9	0.004911
LPE 18:0	Yes	0.000484	0.007983	0.0105	-0.002521	0.0004744	5.315	9	0.001557
LPE 18:1	Yes	0.001134	0.006896	0.002602	0.004295	0.0009155	4.691	9	0.002863
LPE 18:2	No	0.05702	0.004765	0.003412	0.001352	0.0006198	2.182	9	0.051354
LPE 18:3	No	0.011354	0.0006948	0.00005725	0.0006375	0.0002011	3.171	9	0.012948
LPE 20:0	No	0.502381	0.002904	0.002778	0.0001258	0.00018	0.6987	9	0.360592
LPE 20:3	No	0.815759	0.0007492	0.0007687	-0.0000195	0.00008127	0.2399	9	0.526704
LPE 20:4	No	0.884581	0.008146	0.007973	0.0001725	0.001155	0.1493	9	0.563422
LPE 20:5	Yes	0.001676	0.001194	0.0001468	0.001048	0.0002371	4.418	9	0.003595
LPE 22:3	No	0.011179	0.0001616	0.000321	-0.0001594	0.00005011	3.18	9	0.012948
LPE 22:4	No	0.119857	0.001501	0.00123	0.0002709	0.0001577	1.718	9	0.100283
LPE 22:5	No	0.15987	0.001104	0.001315	-0.0002107	0.0001375	1.532	9	0.128441
LPE 22:6	Yes	0.001231	0.0003121	0.001857	-0.001545	0.0003335	4.633	9	0.003001
LPE O-16:1	No	0.029457	0.0002699	0.0004331	-0.0001632	0.00006313	2.585	9	0.028143
LPE O-18:0	No	0.018177	0.00007642	0	0.00007642	0.00002653	2.88	9	0.018898
LPE O-18:1	No	0.009764	0.0001366	0.0002448	-0.0001083	0.00003316	3.265	9	0.012005
LPE O-18:2	No	0.828924	0.000151	0.0001599	-0.0000089	0.00004001	0.2225	9	0.532772
LPE O-20:1	Yes	0.00203	0.0000209	0	0.0000209	0.000004876	4.287	9	0.004116
LPI 18:0	No	0.654242	0.0007109	0.0006051	0.0001058	0.0002284	0.4632	9	0.442631
LPI 18:1	Yes	0.003135	0.0008443	0.0001101	0.0007342	0.0001838	3.995	9	0.005304
LPI 20:4	Yes	0.001969	0.00242	0.001126	0.001294	0.0003003	4.307	9	0.004094
LPS 18:1	No	0.12305	0	0.0001814	-0.0001814	0.0001066	1.702	9	0.102349
LPS 20:4	No	0.093802	0	0.0006027	-0.0006027	0.0003217	1.873	9	0.081371
PA 32:0	Yes	0.00249	0	0.00007106	-0.00007106	0.00001713	4.149	9	0.004513
PA 32:1	No	0.090569	0.0001037	0.0001694	-0.00006576	0.0000347	1.895	9	0.079052
PA 34:1	Yes	0.000059	0.004117	0.006932	-0.002815	0.0003983	7.068	9	0.000429
PA 34:2	No	0.014543	0.003647	0.004659	-0.001013	0.0003356	3.017	9	0.015578
PA 34:3	No	0.007682	0.0004029	0.0002062	0.0001967	0.00005758	3.416	9	0.010345
PA 34:4	Yes	0.003167	0	0.0002009	-0.0002009	0.00005037	3.988	9	0.005304
PA 36:1	No	0.585781	0.002724	0.002578	0.0001469	0.0002599	0.5652	9	0.408026
PA 36:2	Yes	0.000121	0.01441	0.02185	-0.007438	0.001156	6.432	9	0.00057
PA 36:3	No	0.215454	0.009895	0.01139	-0.00149	0.001119	1.332	9	0.164677
PA 36:4	Yes	0.004467	0.002346	0.001617	0.0007289	0.0001937	3.763	9	0.007018
PA 38:2	No	0.737418	0.006502	0.006286	0.0002154	0.0006229	0.3458	9	0.487247
PA 38:3	No	0.147423	0.01204	0.01422	-0.002177	0.001374	1.585	9	0.119802
PA 38:4	No	0.049329	0.007203	0.006103	0.0011	0.0004846	2.27	9	0.045001
PA 38:5	No	0.558273	0.005224	0.004952	0.0002729	0.0004489	0.6079	9	0.392736
PA 38:6	Yes	0.000449	0.001153	0.0003454	0.0008078	0.0001504	5.372	9	0.001545
PA 40:4	Yes	0.001295	0.001151	0.002137	-0.0009868	0.0002146	4.598	9	0.003051
PA 40:5	No	0.780858	0.006164	0.005962	0.0002026	0.0007067	0.2867	9	0.511173
PA 40:6	No	0.010661	0.003336	0.002318	0.001018	0.0003172	3.21	9	0.012562
PA 40:7	No	0.319758	0.0003144	0.0005291	-0.0002146	0.0002038	1.053	9	0.237967
PA O-34:1	Yes	0.000004	0	0.0001102	-0.0001102	0.00001127	9.774	9	0.000087
PA O-34:2	No	0.009558	0	0.00008336	-0.00008336	0.00002543	3.278	9	0.011856
PA O-36:3	Yes	0.000361	0.0000881	0.0004309	-0.0003428	0.00006187	5.541	9	0.001379
PA O-36:4	No	0.643926	0.0001553	0.0001827	-0.00002738	0.00005726	0.4782	9	0.437746
PA O-38:5	Yes	0.002062	0.001108	0.0005869	0.0005209	0.0001218	4.276	9	0.004116
PA O-38:6	No	0.006792	0.0006148	0.0001775	0.0004373	0.0001252	3.494	9	0.010003
PA O-40:6	Yes	0.000007	0.0008336	0.0003738	0.0004598	0.00004947	9.294	9	0.000103
PC 30:0	Yes	0.002112	0.01776	0.008966	0.00879	0.002064	4.26	9	0.004127
PC 30:1	Yes	0.000648	0	0.002656	-0.002656	0.000521	5.097	9	0.001908
PC 32:0	Yes	0.005785	0.1604	0.1934	-0.03299	0.009175	3.596	9	0.008796
PC 32:1	No	0.008319	0.1611	0.2066	-0.04544	0.0135	3.365	9	0.011097
PC 32:2	Yes	0.000283	0.02378	0.01163	0.01214	0.002119	5.732	9	0.00111
PC 34:0	Yes	<0.000001	0.067	0.02642	0.04058	0.002604	15.59	9	0.000011
PC 34:1	Yes	0.000037	3.341	4.753	-1.412	0.1881	7.508	9	0.000305
PC 34:2	No	0.485353	2.633	2.789	-0.1563	0.2148	0.7276	9	0.350147
PC 34:3	Yes	0.006658	0.33	0.1081	0.2218	0.06326	3.506	9	0.00991
PC 34:4	Yes	0.00005	0.01858	0	0.01858	0.002574	7.219	9	0.000391
PC 36:0	Yes	0.000729	0.008025	0	0.008025	0.001602	5.01	9	0.002061
PC 36:1	No	0.019547	3.187	2.586	0.6008	0.2119	2.835	9	0.019738
PC 36:2	No	0.588687	5.549	5.335	0.2135	0.3808	0.5607	9	0.408041
PC 36:3	Yes	0.003226	2.129	1.527	0.6017	0.1513	3.976	9	0.005304
PC 36:4	No	0.012088	2.101	1.879	0.2226	0.07107	3.132	9	0.013459
PC 36:5	Yes	0.00058	0.4011	0	0.4011	0.07746	5.179	9	0.001746
PC 36:6	No	0.037478	0.00808	0	0.00808	0.003314	2.438	9	0.034864
PC 38:1	Yes	0.000077	0.04998	0.01215	0.03782	0.005541	6.826	9	0.000452
PC 38:2	Yes	0.000068	0.1264	0.06567	0.06068	0.008757	6.929	9	0.000429
PC 38:3	No	0.021075	0.9888	1.328	-0.3387	0.1214	2.789	9	0.020986
PC 38:4	Yes	0.000889	4.687	3.53	1.157	0.2377	4.865	9	0.002418
PC 38:5	Yes	0.000086	2.402	1.179	1.222	0.1819	6.721	9	0.000463
PC 38:6	No	0.972493	0.4729	0.469	0.003933	0.1109	0.03545	9	0.605773
PC 40:2	No	0.368542	0.002512	0.001709	0.000803	0.0008483	0.9466	9	0.271416
PC 40:3	No	0.45465	0.0291	0.02534	0.00376	0.004812	0.7814	9	0.331379
PC 40:4	No	0.138091	0.1925	0.2319	-0.03946	0.02425	1.627	9	0.113524
PC 40:5	Yes	0.000033	0.4583	0.7733	-0.315	0.04146	7.598	9	0.000305
PC 40:6	No	0.010522	0.3149	0.7967	-0.4819	0.1497	3.218	9	0.012503
PC 42:4	No	0.025053	0.002587	0	0.002587	0.0009641	2.684	9	0.0246
PC 42:5	No	0.018468	0.005576	0.001143	0.004434	0.001545	2.87	9	0.019061
PC 42:6	No	0.087094	0.005964	0.002924	0.003041	0.001584	1.92	9	0.076491
PE 34:1	Yes	0.005257	0.004122	0.002395	0.001727	0.0004721	3.657	9	0.008079
PE 34:2	No	0.529461	0.003718	0.004171	-0.0004528	0.0006923	0.654	9	0.374329
PE 36:1	Yes	0.002279	0.01557	0.008738	0.006831	0.001623	4.208	9	0.004298
PE 36:2	Yes	0.00085	0.02855	0.01423	0.01432	0.002924	4.898	9	0.002357
PE 36:3	Yes	0.001508	0.01255	0.005376	0.007169	0.001596	4.491	9	0.003358
PE 36:4	No	0.016053	0.01011	0.01568	-0.005572	0.001885	2.956	9	0.01694
PE 36:5	Yes	0.003667	0.0009812	0	0.0009812	0.0002521	3.891	9	0.005892
PE 38:1	No	0.010509	0.005868	0.003792	0.002075	0.0006447	3.219	9	0.012503
PE 38:2	No	0.019682	0.008919	0.007095	0.001824	0.0006442	2.831	9	0.019738
PE 38:3	No	0.429879	0.006667	0.005991	0.0006758	0.0008177	0.8265	9	0.314948
PE 38:4	No	0.142032	0.04241	0.03604	0.006371	0.003959	1.609	9	0.116089
PE 38:5	No	0.026524	0.02091	0.01588	0.005031	0.001899	2.649	9	0.025764
PE 38:6	No	0.035843	0.004958	0.01006	-0.005098	0.002068	2.465	9	0.034015
PE 40:4	No	0.007659	0.007965	0.005923	0.002042	0.0005975	3.417	9	0.010345
PE 40:6	No	0.036501	0.004113	0.008317	-0.004204	0.001713	2.454	9	0.034181
PS 36:1	No	0.068628	0.003809	0.004638	-0.0008288	0.0004008	2.068	9	0.061031
PS 36:2	No	0.014369	0.0007158	0.0002085	0.0005073	0.0001677	3.025	9	0.01551
PS 38:2	Yes	0.000034	0.003623	0.002543	0.00108	0.0001427	7.565	9	0.000305
PS 38:4	No	0.570318	0.00327	0.00301	0.0002606	0.0004424	0.589	9	0.399223
SM 32:1;2	Yes	0.000001	0.05322	0.02046	0.03276	0.002854	11.48	9	0.00005
SM 32:2;2	No	0.007143	0.006633	0	0.006633	0.001916	3.462	9	0.010257
SM 34:0;2	Yes	0.000022	0.04761	0.02108	0.02652	0.003319	7.992	9	0.000252
SM 34:1;2	Yes	0.000467	1.717	1.324	0.3934	0.07364	5.342	9	0.001545
SM 34:2;2	No	0.011558	0.16	0.1906	-0.0306	0.009685	3.16	9	0.013074
SM 36:0;2	Yes	0.004202	0.005931	0	0.005931	0.00156	3.802	9	0.006677
SM 36:1;2	No	0.713209	0.4354	0.4492	-0.01378	0.03633	0.3794	9	0.475697
SM 36:2;2	No	0.073278	0.1291	0.1518	-0.02266	0.01118	2.027	9	0.064759
SM 38:1;2	Yes	0.000012	0.408	0.2412	0.1668	0.01936	8.614	9	0.000157
SM 38:2;2	No	0.762918	0.1621	0.159	0.003099	0.009967	0.311	9	0.501752
SM 40:1;2	No	0.007362	0.3381	0.2732	0.06493	0.01886	3.442	9	0.010286
SM 40:2;2	Yes	0.000123	0.1799	0.2948	-0.1149	0.01792	6.412	9	0.00057
SM 42:1;2	Yes	0.000495	0.2412	0.1282	0.113	0.02133	5.298	9	0.001557
SM 42:2;2	No	0.060933	0.7923	1.062	-0.2697	0.126	2.141	9	0.054531
SM 42:3;2	Yes	0.002235	0.2837	0.5169	-0.2332	0.05523	4.221	9	0.004271
TAG 42:0	No	0.022533	0.02512	0.04367	-0.01855	0.006749	2.748	9	0.022281
TAG 44:0	Yes	0.000008	0	0.1213	-0.1213	0.01344	9.024	9	0.000118
TAG 44:1	No	0.13679	0.4167	0.5401	-0.1234	0.07556	1.634	9	0.113112
TAG 46:0	Yes	0.000002	0	0.1497	-0.1497	0.01407	10.64	9	0.00005
TAG 46:1	No	0.009257	0.8698	1.529	-0.6589	0.1998	3.298	9	0.011793
TAG 46:2	No	0.007167	0.9563	1.579	-0.6226	0.18	3.459	9	0.010257
TAG 46:3	No	0.641498	0.461	0.4914	-0.03038	0.06306	0.4817	9	0.437746
TAG 48:1	Yes	0.001352	0.9299	1.637	-0.7071	0.1548	4.567	9	0.003134
TAG 48:2	Yes	0.003371	1.418	2.237	-0.8195	0.2076	3.947	9	0.005479
TAG 48:3	No	0.036287	0.7976	1.067	-0.2698	0.1098	2.458	9	0.034181
TAG 50:1	Yes	0.000113	0.5885	2.042	-1.454	0.224	6.49	9	0.000569
TAG 50:2	Yes	0.00047	1.162	1.856	-0.6937	0.13	5.338	9	0.001545
TAG 50:3	No	0.116706	0.8231	0.9427	-0.1196	0.06894	1.735	9	0.098228
TAG 50:4	No	0.161034	0.5596	0.4783	0.08132	0.05324	1.527	9	0.128645
TAG 52:2	No	0.009121	2.044	2.978	-0.9337	0.2823	3.307	9	0.011725
TAG 52:3	No	0.04083	1.393	1.093	0.2999	0.1257	2.386	9	0.037735
TAG 52:4	Yes	0.000066	0.8349	0.453	0.3819	0.05482	6.967	9	0.000429
TAG 52:5	Yes	0.002067	0.5778	0.3651	0.2127	0.04975	4.274	9	0.004116
TAG 54:2	No	0.193387	0.6561	0.5364	0.1197	0.08516	1.406	9	0.148614
TAG 54:3	No	0.013118	1.633	0.9306	0.7026	0.228	3.081	9	0.014491
TAG 54:4	Yes	0.000931	1.001	0.4314	0.5697	0.1179	4.832	9	0.002448
TAG 54:5	Yes	0.000935	0.84	0.4149	0.4252	0.08804	4.829	9	0.002448
TAG 54:6	Yes	0.000145	0.5056	0.1935	0.312	0.04973	6.274	9	0.000642
TAG 56:2	No	0.048281	0.09362	0.06411	0.0295	0.01292	2.284	9	0.044331
TAG 56:3	No	0.014342	0.1505	0.08366	0.06679	0.02207	3.026	9	0.01551
TAG 56:4	Yes	0.00152	0.2097	0.09827	0.1114	0.02484	4.486	9	0.003358
TAG 56:5	No	0.008962	0.4396	0.2108	0.2288	0.06896	3.318	9	0.011631
TAG 56:6	No	0.00742	0.508	0.262	0.246	0.07156	3.437	9	0.010286
TAG 56:7	Yes	0.000068	0.3677	0.1043	0.2635	0.038	6.934	9	0.000429
TAG 58:6	Yes	0.006566	0.1312	0.04168	0.08952	0.02547	3.515	9	0.009878
TAG 58:7	Yes	0.002441	0.1613	0.03459	0.1267	0.03044	4.162	9	0.004513
TAG 58:8	Yes	0.001453	0.1463	0.01761	0.1286	0.02848	4.517	9	0.003313
TAG 60:10	No	0.00735	0.03044	0	0.03044	0.008841	3.444	9	0.010286
TAG 60:11	No	0.009949	0.01956	0	0.01956	0.006014	3.253	9	0.012128
TAG 60:8	No	0.011351	0.02623	0	0.02623	0.008271	3.171	9	0.012948
TAG 60:9	No	0.008939	0.03251	0	0.03251	0.009792	3.32	9	0.011631
Ratio calculation for LPC pro/anti-inflammatory figure
db
0	0.662339186	0.678540395	0.637341472	0.618739922	0.763076577	0.491469091	0.795007407	0.667060039	0.653268262	0.65076579	0.609556671	0.980495879	0.71068236	1.007872105	0.824271967	0.658636816	0.984229817	0.763503335	0.792232569	0.923742977
1	0.327046786	0.437731628	0.34934255	0.339082236	0.309839266	0.168986684	0.291360847	0.20655965	0.188515982	0.152278204	0.280982045	0.288080278	0.254375887	0.464580079	0.285185528	0.211581324	0.27578336	0.260879914	0.261401917	0.285209117
2	0.137178392	0.269786614	0.167055815	0.18306978	0.134243399	0.067629571	0.089971903	0.129400274	0.122260869	0.13188032	0.079993253	0.179679315	0.080168965	0.199754234	0.078105758	0.071044701	0.210795428	0.126291747	0.138819973	0.133946704
3	0.000318841	0.01171807	0.001421443	0.006395551	0.001926568	0.000310423	0.000470649	0.000511372	0.014874999	0.0166589	0.019127532	0.009372197	0.01451817	0.034246555	0.011191942	0.011175803	0.01146553	0.011215035	0.001387138	0.00628441
4	0.031156675	0.066420208	0.042956877	0.047487259	0.060005072	0.020252781	0.042581259	0.024918596	0.031848663	0.017901997	0.033394716	0.090409637	0.03463965	0.058347039	0.039780979	0.032876005	0.069573386	0.044403869	0.054897469	0.041710168
5	0.009097796	0.022841125	0.009865638	0.018861562	0.00540429	0.00372665	0.002989944	0.003305393	0.009036183	0.001665088	0.008842397	0.016411514	0.007295307	0.016350973	0.010158987	0.008863197	0.010632292	0.0104113	0.012104867	0.007051868
6	0	0	0	0	0	0	0	0	0	0	0.002830261	0.013468429	0.002273141	0.002103128	0.003939131	0.001542584	0.006222517	0.001773984	0.008730869	0.020767916
sum 0-1	0.989385972	1.116272023	0.986684022	0.957822158	1.072915843	0.660455775	1.086368254	0.873619689	0.841784244	0.803043994	0.890538716	1.268576157	0.965058247	1.472452184	1.109457495	0.87021814	1.260013177	1.024383249	1.053634486	1.208952094
sum 2-6	0.177751704	0.370766017	0.221299773	0.255814152	0.201579329	0.091919425	0.136013755	0.158135635	0.178020714	0.168106305	0.144188159	0.309341092	0.138895233	0.310801929	0.143176797	0.12550229	0.308689153	0.194095935	0.215940316	0.209761066
ratio	5.566112446	3.010718275	4.458585784	3.744210985	5.322548936	7.185159992	7.987194045	5.524496038	4.728574698	4.777001041	6.176226413	4.100897649	6.948102006	4.737590235	7.74886377	6.933882561	4.081818764	5.277716141	4.879285654	5.763472302
Data stratified into chain length and double bonds (db)
class	length	W1303.S14	W1303.W14	W1305.S15	W1305.W15	W1316.S14	W1316.W14	W1404.S16	W1404.W16	W1509.S17	W1509.W17	W1511.S16	W1511.W16	W1601.S17	W1601.W17	W1608.S17	W1608.W17	W1701.S18	W1701.W18	W1710.S18	W1710.W18
CE	14	0.054438547	0.026435585	0.050382983	0.045505041	0.049703471	0.05657013	0.079120643	0.028264016	0.092707739	0.068885388	0.164514898	0.029361822	0.080652745	0.039292189	0.076494382	0.047631017	0.067784068	0.058451678	0.072202272	0.035614992
CE	16	2.360379223	3.349556153	2.081590728	3.24687528	2.173474765	4.00142861	2.290166495	3.750447966	2.446849655	4.464372302	2.94333112	3.341949738	3.025168611	3.989549925	2.184130066	4.028952189	2.096211196	3.893444121	2.641344271	3.38983068
CE	18	18.78242736	15.16356964	16.31173961	17.33004019	18.58476165	20.01688704	15.61175328	20.41311696	16.22099946	20.52085959	20.22535118	15.38873962	16.00357242	20.90341973	15.8652096	19.25238675	16.96745392	20.82629143	22.25099893	19.71645008
CE	20	4.957638994	2.822173048	4.59760614	4.494335364	4.885456566	3.50899082	4.611352808	2.676104812	5.620164756	4.233744112	5.580980661	3.110142104	6.054439149	3.598878628	3.800808088	3.147702966	5.694472323	4.387351676	5.028000928	3.956753661
CE	22	0.057790146	0.12964974	0.078982266	0.204720222	0.043572588	0.164672589	0.055439965	0.085315317	0.164111771	0.220045676	0.106137672	0.121600424	0.13826111	0.151070799	0.094374333	0.118398373	0.135986397	0.236794519	0.223159636	0.500465281
Cer	32	0.00019431	7.95E-05	0.000279233	0.000111358	0.00024981	7.07E-05	0.000342602	0.000116665	0.000184001	8.80E-05	0.000268988	8.58E-05	0.000173036	0.000123125	0.000151633	0.000133024	0.000142471	0.000116616	0.000253725	0.000146341
Cer	34	0.004884864	0.003280776	0.004829558	0.004454712	0.005328116	0.003587815	0.005336008	0.003239277	0.004242075	0.003520433	0.005593056	0.003480739	0.004562535	0.003379771	0.004027379	0.003672027	0.004324097	0.003639082	0.005508958	0.003769493
Cer	36	0.002107447	0.002286369	0.002495809	0.004407671	0.002754774	0.00168399	0.00248441	0.002018901	0.002778804	0.0021218	0.002695954	0.001904008	0.002208192	0.002060939	0.001665766	0.00275917	0.00271863	0.002806981	0.003542376	0.002910828
Cer	40	0.011388806	0.010690911	0.012765538	0.016209767	0.010419967	0.010800937	0.012244848	0.013523945	0.014768794	0.013599188	0.007346335	0.007623057	0.005492891	0.010482305	0.001831568	0.010720264	0.00243907	0.013058603	0.014102938	0.017873043
Cer	42	0.054865559	0.050466651	0.054548576	0.06560125	0.049476436	0.075094735	0.039692464	0.071041915	0.09303104	0.060216457	0.055516224	0.04699382	0.079666953	0.061733283	0.0551029	0.042905152	0.047977561	0.049477337	0.0701384	0.05364151
Cer	44	0.002322402	0.000650005	0.003389075	0.000545498	0.00287987	0.000701853	0.001860428	0.000785967	0.002290574	0.000501946	0.002043266	0.000407797	0.002603446	0.000621613	0.001717759	0.000568597	0.001668617	0.000631157	0.00238249	0.000616733
Chol	0	13.06085769	12.64308202	13.2759977	13.12730281	13.72902688	14.76498876	14.33393467	12.7556452	13.5727652	12.42790199	14.76117262	12.61082983	15.5118131	14.6280214	13.63028013	13.57648813	14.85617934	13.62281708	13.86427566	15.52325895
DAG	30	0.029783229	0.015236943	0.009669742	0.014562086	0.01625261	0.015595542	0.024272832	0.012575804	0.01378548	0.016545366	0.02192631	0.01438889	0.009346748	0.014875249	0.007178734	0.018377223	0.010016436	0.019519318	0.009923335	0.015519495
DAG	32	0.038582139	0.022164186	0.019240838	0.02823968	0.018122195	0.020777312	0.033070149	0.02032144	0.027636715	0.02866553	0.037411663	0.0247224	0.027208371	0.024694389	0.017820973	0.02495482	0.020854576	0.039162755	0.022610744	0.025184859
DAG	34	0.016388578	0.037643616	0.021030048	0.040339914	0.022588134	0.02794594	0.026108088	0.033690962	0.019882764	0.03487695	0.029654437	0.030438117	0.010635418	0.026042533	0.024304287	0.033811066	0.017116002	0.050663317	0.014789786	0.034307479
DAG	36	0.036562724	0.027420517	0.040322721	0.031883903	0.043934326	0.032082118	0.039362116	0.028608462	0.035184866	0.023142753	0.051129058	0.015490387	0.016708012	0.017509865	0.053790005	0.031315232	0.023241417	0.073458525	0.014012525	0.021500174
DAG	38	0.007769534	0.003264294	0.008510074	0.004747161	0.005064878	0.00380767	0.007720714	0.002378067	0.020691358	0.002238052	0.005325317	0.002901081	0.014439652	0.002088551	0.009294396	0.001576363	0.006430317	0.004107751	0.001898952	0.0017363
GM3	34	0.122695817	0.1712269	0.105265033	0.140762999	0.122603454	0.171754359	0.160608679	0.186151226	0.185290554	0.174834739	0.237203351	0.199123749	0.235824364	0.163585462	0.174900601	0.200846067	0.199972015	0.219735145	0.226563266	0.222392029
GM3	36	0.023064943	0.045218404	0.024854766	0.041036767	0.031865105	0.040945967	0.038091352	0.046546314	0.035114425	0.046183772	0.046981746	0.057441257	0.049073669	0.050356711	0.041732552	0.044177703	0.048607265	0.049540004	0.046360981	0.057884339
GM3	38	0.01754293	0.020083308	0.014685889	0.019673951	0.020817789	0.021642727	0.022502258	0.033537445	0.025886783	0.025489514	0.033238108	0.03648172	0.070018175	0.019171881	0.020827188	0.024888767	0.007679104	0.025904302	0.024414583	0.02073461
GM3	42	0.011377975	0.029086979	0.008766382	0.027846096	0.002571004	0.041162614	0.020088732	0.033471979	0.022851761	0.038191782	0.024652534	0.040405759	0.035161052	0.030490844	0.032288354	0.038947093	0.009999509	0.034943623	0.029703049	0.04000831
HexCer	32	0.003766155	0.021912466	0.00035058	0.00378968	0.004511548	0.007852413	0.002311944	0.010387672	0.001278371	0.009416643	8.27E-05	0.006393292	0.000396684	0.003737326	0.001759072	0.009458842	0.002595455	0.007714339	0.00496792	0.012758644
HexCer	34	0.000642882	0.001707216	0.00010152	0.000625745	0.000675683	0.002068578	0.000868282	0.000955612	0.000656571	0.000544615	0.001654402	0.001033083	0.001323788	0.000906073	0.001058077	0.000730359	0.002193617	0.001705315	0.000984161	0.000602897
HexCer	36	0	0	0	9.19E-05	0	8.42E-05	0	0.00013747	0	0.000190054	0	9.21E-05	0	0.00044705	0	0	0	0.000195721	0	7.61E-05
HexCer	38	0	0.000336306	0	0.000467824	0	0.000315372	0	0.000433043	0	0.000546214	0	0.000212798	0	0.000445775	0	0.000419814	0	0.00079821	0	0.000628715
HexCer	40	0.000176558	0.002396637	0.000475458	0.001511025	0.001175656	0.002394551	0.000392126	0.003844847	0.000935763	0.003480803	0.000227787	0.001254736	0.000319003	0.002635165	0	0.000501218	0.000166904	0.001657706	0.000553169	0.002001731
HexCer	42	0.000651268	0.006093102	0.001073245	0.002513132	0.001711326	0.007447411	0.001298683	0.007730137	0.007304868	0.006934098	0.001657485	0.004446675	0.005495794	0.004645596	0.001485879	0.002745862	0.004528775	0.004687053	0.002315846	0.00287735
LPA	14	0.001048407	0.000207658	0.000800623	0.000466222	0.000843497	0.000233968	0.001291692	0.000277734	0.002212333	0.000429196	0.001221496	0.000350817	0.001388065	0.000366324	0.001486124	0.000352602	0.000592333	0.000455023	0.000835222	0.000459313
LPA	16	0.050805668	0.041279119	0.046704202	0.080923445	0.044770983	0.059420341	0.048212689	0.077221413	0.066999609	0.075104661	0.042924226	0.058250477	0.066671411	0.074400306	0.051832819	0.060078052	0.02526575	0.056781406	0.050273242	0.058842698
LPA	18	0.119917183	0.074219133	0.142309354	0.141516531	0.123299163	0.102510665	0.116833051	0.150718401	0.120709253	0.113404859	0.076299963	0.088664305	0.110680505	0.125011097	0.092376074	0.096502683	0.053284515	0.105733305	0.100636587	0.102933221
LPA	20	0.01355428	0.007973356	0.022071627	0.022576992	0.016213217	0.011694505	0.018225005	0.019671322	0.019265848	0.013048639	0.009530329	0.01092827	0.013590685	0.017232665	0.009993535	0.012132264	0.00676452	0.015856971	0.01102407	0.011623162
LPC	14	0.003897729	0.000118215	0.003375117	0.001159206	0.00270491	0.000313597	0.0054125	0.000531379	0.008920994	0.000272978	0.003977204	0.000228766	0.007354107	0.000655218	0.006617225	0.000351522	0.002852909	0.000233287	0.002670975	0.000525103
LPC	16	0.328095225	0.347261515	0.324444924	0.527948637	0.29877236	0.385093883	0.327801122	0.581052956	0.417001623	0.478554751	0.257197112	0.389469299	0.438984376	0.562165527	0.358429365	0.455967522	0.305430897	0.435312597	0.325663738	0.497985726
LPC	18	0.785940947	0.620129343	1.054966923	0.915627474	0.850849523	0.657461677	0.807592288	1.084786219	0.777981233	0.706319826	0.466322235	0.549492493	0.72536522	0.905815181	0.635980047	0.69134456	0.668412481	0.755366045	0.620028213	0.84229191
LPC	20	0.04777336	0.052035057	0.09482705	0.097873655	0.054352267	0.04911492	0.068610735	0.091949627	0.063200434	0.050247765	0.023994807	0.043284837	0.046039601	0.079632996	0.026909895	0.055315249	0.040613779	0.054361726	0.022431879	0.048692862
LPC	22	0.001430415	0.015182745	0.009424026	0.035308277	0.001304735	0.011969403	0.004219665	0.024933932	0.007390888	0.017238972	0.000883842	0.013245035	0.004638705	0.020433408	0.003818792	0.015500331	0.002494892	0.024301147	0.000355494	0.029217559
LPCO-	16	0.004928512	0.004076954	0.004510988	0.006409567	0.002218823	0.003008384	0.002725076	0.006047312	0.008862546	0.003770902	0.003535258	0.00411927	0.009750848	0.005427904	0.003926003	0.006175869	0.004545253	0.004366037	0.003692414	0.00717936
LPCO-	18	0.010542123	0.005053937	0.009780538	0.006055	0.006799476	0.005357305	0.006629368	0.007157483	0.008112298	0.005670583	0.0026262	0.004038879	0.011082328	0.006034999	0.005671866	0.006618355	0.004909835	0.005332834	0.004486259	0.005894323
LPE	16	0.001499229	0.001734381	0.001732967	0.003353138	0.00115865	0.003280565	0.001849951	0.003765224	0.002077613	0.003985962	0.001177867	0.003100316	0.002121937	0.004055521	0.002503656	0.004121504	0.000996226	0.002686734	0.001790011	0.00423506
LPE	18	0.019684792	0.012974626	0.023978728	0.018071641	0.027466202	0.013598837	0.023559292	0.02197894	0.016979063	0.015990035	0.011252613	0.012288927	0.019923371	0.021143914	0.025410214	0.017840124	0.016272189	0.015481224	0.018854972	0.016380482
LPE	20	0.015002742	0.009977099	0.01398512	0.014318432	0.021060533	0.009310251	0.015121002	0.013701475	0.013714215	0.01293161	0.009824282	0.008770524	0.011920453	0.011874471	0.011140412	0.011885631	0.009306285	0.013126519	0.008860582	0.010775221
LPE	22	0.003658458	0.003503201	0.003112561	0.00650956	0.003254355	0.00309259	0.002768293	0.004857619	0.004674804	0.005035109	0.003020797	0.003311095	0.003708394	0.004419103	0.002429117	0.003835407	0.001948349	0.00626718	0.002211479	0.006395491
LPEO-	16	0.000125418	0.000355764	0.000222117	0.000533053	0.000110626	0.000336789	0.000101038	0.000464739	0.000521565	0.00051344	0.000327491	0.000342037	0.000651476	0.000359738	0.000205685	0.000461104	0.000110079	0.000396698	0.000323565	0.000567178
LPEO-	18	0.000512499	0.000349454	0.000785622	0.000827	0.000382201	0.000234291	9.50E-05	0.000361009	0.0005347	0.000497195	0.000262413	0.0001602	0.000599479	0.000304107	5.39E-05	0.000362028	0.0001162	0.000368849	0.000297895	0.000584757
LPEO-	20	3.39E-05	0	2.54E-05	0	1.50E-05	0	1.66E-05	0	0	0	1.67E-05	0	3.96E-05	0	1.58E-05	0	4.60E-05	0	0	0
LPG	16	0	3.96E-05	0	1.32E-05	0	0	0	3.71E-05	0	2.46E-05	0	2.97E-05	0	0	0	1.15E-05	0	3.43E-05	0	1.83E-05
LPG	18	0.00026104	0.000553288	9.92E-05	0.00043428	0.000274734	0.000321045	0.000286985	0.000566062	0.000182411	0.000605093	0.000247724	0.000450722	0.00013792	0.000385266	0.000513775	0.000393492	0.000158405	0.000424636	0.000277445	0.000421912
LPI	18	0.002140291	5.29E-05	0.0014431	0.000378342	0.001363427	0.000392872	0.002740459	0.000605948	0.000909243	0.000626576	0.001073983	0.0004975	0.002609721	0.000235186	0.001603636	0.001175167	0.000328737	0.001941803	0.001340164	0.001245254
LPI	20	0.003063797	0.000194926	0.001852311	0.001178669	0.001928945	0.000846786	0.003536805	0.001487902	0.002292136	0.000951122	0.002691778	0.000793556	0.002491731	0.000606344	0.002694058	0.001621698	0.001427495	0.001981956	0.002218418	0.001595603
LPS	18	0	1.98E-05	0	0	0	0.000173553	0	1.58E-05	0	1.98E-05	0	0.001019478	0	1.49E-05	0	1.99E-05	0	0	0	0.000531311
LPS	20	0	0	0	4.26E-05	0	0.000653179	0	0	0	0.000136253	0	0.003156457	0	0.000197149	0	0.000106508	0	0.000166245	0	0.00156899
PA	32	8.16E-05	0.000357299	0.000190934	0.000253033	3.22E-05	0.00023509	0.000143806	0.000298531	6.68E-05	0.000267714	0.000193529	0.000191855	0.000156048	0.000353688	0.000140127	0.000217925	0	0.0001512	3.11E-05	7.89E-05
PA	34	0.007622163	0.011390739	0.007510419	0.011890178	0.008619654	0.011601141	0.009373818	0.011766676	0.007243316	0.014444323	0.010244088	0.012837113	0.008661618	0.013854077	0.007902138	0.009020942	0.005428991	0.010992775	0.009059488	0.012190026
PA	36	0.028971582	0.033987546	0.026617426	0.041292282	0.035428379	0.036723898	0.031102678	0.037878996	0.02371097	0.041474882	0.036867512	0.03862301	0.028284389	0.044225664	0.028741221	0.025731664	0.0213388	0.036505448	0.03266677	0.037815859
PA	38	0.032866874	0.028184312	0.03033932	0.040233235	0.04346864	0.029778126	0.033919492	0.03286583	0.024909256	0.032557969	0.039882188	0.029942619	0.028535175	0.036843956	0.027514531	0.020413097	0.026033181	0.033623925	0.033760596	0.034597938
PA	40	0.010692901	0.008692103	0.009370159	0.015162449	0.013497285	0.00972273	0.011089615	0.009980327	0.010797066	0.012395344	0.014483865	0.010275784	0.01254938	0.011048576	0.008716802	0.005959406	0.009882463	0.012753697	0.00856983	0.013467508
PAO-	34	0	0.000433547	0	9.99E-05	0	0.000202508	0	0.0001473	0	0.000278611	0	0.0001057	0	0.000267062	0	0.0001426	0	0.000200581	0	5.67E-05
PAO-	36	0.0001588	0.000882927	0.000165125	0.00041675	7.68E-05	0.000671921	4.69E-05	0.000617826	0.00030923	0.00077418	0.000574665	0.000291296	0.000320376	0.000964942	7.36E-05	0.000549351	0.000268029	0.000618691	0.000439528	0.000348452
PAO-	38	0.001387712	0.000646312	0.001474378	0.000826583	0.001144385	0.000689338	0.001034346	0.000665126	0.002578202	0.000946702	0.003592569	0.000882368	0.002087829	0.001024517	0.000933146	0.000470953	0.001442102	0.000907947	0.001550981	0.000584626
PAO-	40	0.000943568	0.000311208	0.000779131	0.000345865	0.000935971	0.000479368	0.000876889	0.000502878	0.000667689	0.000434132	0.000903248	0.000257496	0.001055147	0.000454803	0.000464472	0.000268257	0.000869054	0.000385778	0.000841279	0.00029931
PC	30	0.012750114	0.015043938	0.010085701	0.008530543	0.01105049	0.013050408	0.025484084	0.016534533	0.021102145	0.013883121	0.025037888	0.010629802	0.022687096	0.009276792	0.025836189	0.011452297	0.008871526	0.006281168	0.01465239	0.011530996
PC	32	0.320495417	0.470499552	0.370124192	0.369967684	0.256995181	0.419583451	0.396701557	0.428527757	0.405096186	0.43664629	0.336269737	0.440146177	0.437272531	0.411285466	0.353659301	0.400442905	0.249850988	0.34293003	0.326864479	0.396169806
PC	34	6.570186098	8.246950539	6.499042244	6.880263383	6.652736206	8.235023087	6.674637857	8.64638375	6.040275794	7.993104595	5.881321354	7.642832308	5.825434933	7.91407319	6.559114459	6.898278722	5.542929804	6.628477905	7.647287338	7.682110023
PC	36	14.52504333	11.93924975	15.26934436	11.74252656	16.32325097	11.50364332	13.43272603	13.5802622	11.00208041	10.63067808	12.02876988	9.564805176	10.74276396	11.6949583	11.50109648	9.370926766	13.4719067	10.94842794	15.53232114	12.2955161
PC	38	9.501234811	6.464850407	9.041504155	8.054986751	9.676036272	6.384619523	9.105551317	6.571641551	9.381648518	7.072747386	8.224578498	5.897666688	8.268441683	6.087938459	7.165437549	4.795505272	9.442465249	7.1828453	7.459517358	7.325256971
PC	40	0.788134467	1.662412366	0.986635927	2.040649046	0.609562212	1.71818715	0.785580842	1.559183183	1.385453519	1.907975034	0.909170725	1.56504026	1.089792415	1.477158783	1.135103985	1.143731035	1.195078792	2.030313426	1.087427422	3.185084821
PC	42	0.006250441	0.004332286	0.017979569	0.000741313	0.001515124	0.006960985	0.006386833	0.009068362	0.034393791	0.002386738	0.009099795	0.006984979	0.019552362	0	0.015338063	0.00307797	0.019550583	0.001889568	0.01121061	0.00522186
PCO-	32	0.026853152	0.056432393	0.030178941	0.031342686	0.012433884	0.047990211	0.023376657	0.037882427	0.036333168	0.049729601	0.037037516	0.05373624	0.043153975	0.048586151	0.034793222	0.042664307	0.031991189	0.043217771	0.045766105	0.038477154
PCO-	34	0.281335234	0.470543504	0.295623784	0.308680062	0.242509685	0.498373455	0.255002811	0.47286112	0.263295359	0.394372447	0.321974518	0.410228029	0.266827278	0.456078705	0.235874144	0.411869428	0.22390416	0.362694713	0.311499778	0.34137434
PCO-	36	0.603914588	0.451268327	0.724984706	0.357471579	0.526703226	0.47448366	0.534125702	0.444741492	1.18902694	0.429584187	1.163706635	0.410312938	0.866525402	0.453373652	0.50332144	0.392032178	0.63557289	0.400064869	0.713617451	0.37075071
PCO-	38	1.369403813	0.64324251	1.296669135	0.479889776	0.993208498	0.659406321	1.039755528	0.672883375	1.134896193	0.619801555	0.986871608	0.544865539	1.085416918	0.553858819	0.729988033	0.497240746	1.049754048	0.599540713	1.042610086	0.594715465
PCO-	40	0.323080304	0.189160984	0.299071498	0.14168499	0.215179064	0.170798138	0.255952176	0.205527007	0.233396002	0.175843031	0.203566535	0.148063949	0.204032789	0.144488407	0.180163751	0.136381153	0.298234795	0.201592529	0.283379332	0.198011345
PCO-	42	0.012504626	0	0.011625666	0	0.002457967	0	0.014119282	0	0.001885517	0	0.009824257	0	0.003198183	0	0.004577646	0	0.000646619	0	0.001238983	0
PE	34	0.006688779	0.008358814	0.006569487	0.003663299	0.008717371	0.00739453	0.006794032	0.006320188	0.004747754	0.007501051	0.006548207	0.007920831	0.007316049	0.007092288	0.015394401	0.006943253	0.007664703	0.003607754	0.007957341	0.006859327
PE	36	0.061300435	0.051585577	0.061584573	0.030993198	0.088415146	0.045878665	0.058396176	0.047085272	0.038157296	0.046418538	0.055365194	0.04820851	0.063032161	0.047463092	0.096590649	0.039692402	0.086438412	0.031461078	0.068283908	0.051463778
PE	38	0.088627299	0.095184158	0.074074323	0.06272388	0.122542574	0.08769163	0.077027998	0.075708306	0.067400029	0.084421428	0.092101037	0.07950665	0.09879835	0.075420741	0.098445281	0.061594724	0.110721198	0.064234731	0.067571084	0.102036699
PE	40	0.010472315	0.013215937	0.009293717	0.014660915	0.011757346	0.011980047	0.009097169	0.010677561	0.014042712	0.014910543	0.012468494	0.011630867	0.014936425	0.012933188	0.013003917	0.008026496	0.015130354	0.013778159	0.010568374	0.030579948
PEO-	36	0.030706263	0.018459034	0.028622116	0.008628752	0.033120541	0.020277176	0.01573487	0.008385611	0.052290609	0.023703655	0.067825709	0.01847687	0.030509972	0.015746327	0.034019684	0.01246064	0.040353057	0.0135386	0.027059624	0.014482151
PEO-	38	0.128191253	0.035063032	0.111384115	0.019780037	0.137357446	0.041508921	0.071450615	0.020049731	0.136989138	0.038372559	0.209121065	0.032171797	0.104562051	0.029138479	0.099817724	0.023560623	0.13265298	0.027962789	0.072315013	0.026055121
PEO-	40	0.045973973	0.002761373	0.044800027	0.002733951	0.046714875	0.004046764	0.026398813	0.001672409	0.034762622	0.004456121	0.058179025	0.00270257	0.033259171	0.001826639	0.031593955	0.001944063	0.06059809	0.004296239	0.037514603	0.007055785
PG	36	0	0.003354478	0	0.002078434	0	0.002818484	0	0.003385801	0	0.002890031	0	0.002666487	0	0.002962432	0	0.001168367	0	0.001842289	0	0.002486838
PG	38	0	0.000145193	0	3.54E-05	0	3.55E-05	0	0.000248408	0	8.01E-05	0	0.000159939	0	0	0	2.66E-05	0	9.10E-05	0	0.000152635
PI	32	0.0012172	8.46E-05	0.001098388	1.52E-05	0.000382107	3.79E-05	0.00111639	0.000128391	0.000595885	4.69E-05	0.000834968	8.23E-05	0.000778214	7.82E-05	0.000621912	0.000197424	0.000655973	6.29E-05	0.000611819	0.000220707
PI	34	0.015366299	0.00282219	0.009901637	0.002096482	0.011529529	0.002516098	0.012128682	0.003133088	0.008339118	0.003176125	0.013702603	0.003044646	0.010525987	0.002958318	0.010463363	0.003109933	0.011532822	0.002615813	0.01083715	0.00291365
PI	36	0.049241768	0.010925809	0.030128286	0.008346302	0.042270313	0.010340527	0.035834521	0.011088973	0.025355014	0.010752902	0.041058847	0.009235274	0.029526763	0.009581969	0.031415377	0.008994488	0.043031352	0.010706806	0.038173171	0.011666262
PI	38	0.07729027	0.082839708	0.054156296	0.081723597	0.075705997	0.069145563	0.066705868	0.081235055	0.060056554	0.06875531	0.083753282	0.046604426	0.064094294	0.061310365	0.060762441	0.053103844	0.086988582	0.081417251	0.071429741	0.082956967
PI	40	0.003263932	0.005938636	0.00245299	0.005880313	0.002552937	0.005823378	0.002527682	0.006664319	0.003744906	0.005475354	0.004611468	0.00394899	0.00439141	0.004350303	0.003279074	0.003980601	0.005070097	0.006477703	0.005020542	0.007900845
PS	36	0.003441601	0.004009785	0.002880457	0.004686464	0.005390909	0.005735061	0.003519769	0.004087441	0.003779407	0.004697295	0.004509094	0.005228774	0.004030441	0.006914607	0.006236189	0.003327205	0.004618359	0.003994258	0.006841065	0.00578396
PS	38	0.005714009	0.006241902	0.005605175	0.004630841	0.008287454	0.009483444	0.005565233	0.004400995	0.006097049	0.006379349	0.006863681	0.005664088	0.008227709	0.004844273	0.00701618	0.003868809	0.008051327	0.004833767	0.007499667	0.005179424
SM	32	0.066240143	0.023291241	0.055740776	0.021243325	0.072627968	0.01964153	0.073594467	0.017749353	0.047243061	0.016169148	0.08432943	0.024938661	0.052999885	0.019953966	0.047385129	0.026708371	0.054624575	0.014341292	0.043723987	0.020564334
SM	34	1.832226641	1.631361965	1.594732901	1.325512689	2.187491698	1.974778948	1.658519298	1.447403389	1.664051476	1.35116859	2.023624694	1.857703929	2.240999449	1.414608569	1.860765439	1.526952727	2.191414133	1.315502326	1.994669604	1.510082618
SM	36	0.468235596	0.671029875	0.399336461	0.61789006	0.778139819	0.598038653	0.410988082	0.487866188	0.530988233	0.507521309	0.573022396	0.708211345	0.636318017	0.591413713	0.565189989	0.685524116	0.751650335	0.552867288	0.590346179	0.588949206
SM	38	0.585847814	0.457054216	0.462479345	0.3297741	0.636325574	0.43879217	0.421832103	0.389208879	0.548452613	0.37114076	0.53214743	0.45747108	0.696538298	0.376268345	0.630896259	0.449485469	0.625688965	0.344870664	0.560805955	0.388448383
SM	40	0.552503422	0.67031332	0.452749104	0.464517254	0.643439361	0.614791296	0.391501484	0.560049897	0.435371685	0.546543595	0.462307695	0.658144583	0.586560375	0.577531825	0.555824181	0.605615937	0.580856048	0.433888508	0.518627799	0.548096482
SM	42	0.972493681	1.873944956	1.009387401	1.230706687	1.122916754	2.378162914	0.694996033	1.767828995	1.487415021	1.533767462	1.086347855	2.179099788	1.954012204	1.548051682	1.697136102	1.649290009	1.398018473	1.303820339	1.74882549	1.60556386
TAG	42	0.031963246	0.04493753	0.015531722	0.034668114	0.014017256	0.035545958	0.035955702	0.011349945	0.007319787	0.055652522	0.024188671	0.043552902	0.031310701	0.043419559	0.021700838	0.054017123	0.030986566	0.076091403	0.038232895	0.037470271
TAG	44	0.512310454	0.709906759	0.290768645	0.526950705	0.251288648	0.565820899	0.536454412	0.36061303	0.298080744	0.953091994	0.378743473	0.915891554	0.493867672	0.665798443	0.384787763	0.894106217	0.355484201	0.509231529	0.664766963	0.512541406
TAG	46	2.791315634	3.797459923	1.762875066	3.293951741	1.161354034	2.884739541	3.274913644	2.15913381	1.923688241	4.227705848	2.333609429	5.803968995	2.993493955	3.978760874	2.295685127	5.79765071	2.370838495	2.89334358	1.964054529	2.650689194
TAG	48	3.566764519	5.541211989	2.68024695	4.976737019	1.814690167	3.744492839	4.412086957	3.417168698	3.099008447	4.986888638	3.127232149	7.199071987	3.524924656	4.744115021	3.463046709	6.950653699	3.400240415	4.265864038	2.362418961	3.588965322
TAG	50	2.866492997	6.953552207	3.44414896	5.813103015	2.362874138	4.100837218	4.101822416	4.523297166	3.429917723	4.860898616	2.70086657	7.163929632	3.157322228	4.417237064	3.785127985	6.376179796	3.357934948	5.083298419	2.124602327	3.895522113
TAG	52	4.226800569	6.419426237	5.588663402	5.39113482	5.015329551	4.336298972	5.711349718	5.260105571	5.075668272	3.897512468	4.475863836	6.147015816	4.065447671	3.729735983	7.596449239	5.340104216	3.920175674	4.833252568	2.818142579	3.531276443
TAG	54	3.767670723	3.227104339	5.603142119	3.078910312	5.216752528	2.412926062	4.360758739	3.110030741	5.465461021	1.787373868	3.693124445	2.437778006	3.88676304	1.794889654	7.913917117	2.329723461	4.123159824	2.905430776	2.328607071	1.982998184
TAG	56	1.385766376	0.933676673	2.127593646	1.03180733	0.957720461	0.83653632	1.600477601	0.93015115	2.826073636	0.654827762	1.686744503	0.880913955	2.218303229	0.658686778	2.191137923	0.67321973	1.761270442	0.950912255	0.936564078	0.680612944
TAG	58	0.203900056	0.089329397	0.412993161	0.159703963	0.104190734	0.086113693	0.254211991	0.094426159	0.92652523	0.055905297	0.419777701	0.073989649	0.763688016	0.067488992	0.421752094	0.051446932	0.545366508	0.142022699	0.334976721	0.118285843
TAG	60	0.007906172	0	0.120440341	0	0.001214183	0	0.020291085	0	0.273998999	0	0.081656147	0	0.272325186	0	0.061423652	0	0.178244096	0	0.069929928	0
class	db	W1303.S14	W1303.W14	W1305.S15	W1305.W15	W1316.S14	W1316.W14	W1404.S16	W1404.W16	W1509.S17	W1509.W17	W1511.S16	W1511.W16	W1601.S17	W1601.W17	W1608.S17	W1608.W17	W1701.S18	W1701.W18	W1710.S18	W1710.W18
CE	0	1.80626004	1.936027019	1.586430072	2.501244708	1.94875594	2.918098426	1.798261154	2.514236216	2.231940412	2.982891783	2.677958723	2.094446149	2.661269312	2.804376524	1.944098385	2.794608885	2.004791289	2.94435826	2.484653881	2.410511424
CE	1	9.931486389	10.58930636	6.470232265	8.334801816	9.879827979	13.35962873	8.47319547	12.90657155	8.49802901	14.00006731	10.77266794	9.706105031	9.256159377	10.53062865	7.635392727	11.41002509	6.245147697	10.93702887	6.833310549	10.13217829
CE	2	8.514886185	5.505027732	9.142790763	9.357104228	8.190556436	7.373614952	6.865395404	8.081569176	7.16752417	7.534043452	9.024782874	6.589663528	6.454588003	11.32095033	7.897778448	8.820762531	8.899376258	10.30940299	13.4660578	10.13823115
CE	3	1.120398886	0.954355748	1.394737295	0.759219709	1.051039895	0.922954352	1.086938656	1.167969837	1.368112322	1.153793646	1.203960619	0.84884507	1.197807452	0.591523852	1.015557925	0.674280588	2.250551877	0.979252271	2.465210822	0.877612988
CE	4	3.462148235	2.225241357	3.222475084	4.06796011	3.573596661	2.857022181	3.145729917	2.055343217	4.683668755	3.457927064	4.083409882	2.469663676	5.284671185	3.214602111	3.072512933	2.699450527	4.129306295	3.814635365	3.645813509	3.325604959
CE	5	1.35766196	0.206520594	1.273835925	0.160194523	1.073828745	0.211464538	1.249055155	0.190946427	0.518647133	0.228499379	1.206149449	0.215875788	0.368716723	0.117471403	0.414291908	0.139362455	1.351028939	0.256633291	1.134512564	0.266709976
CE	6	0.019832579	0.074905353	0.029800327	0.140951003	0.019363379	0.105766012	0.029257433	0.036612656	0.076911575	0.150684433	0.051386049	0.067194468	0.078881987	0.102658402	0.041384145	0.056581215	0.081705544	0.161022382	0.186146915	0.448265904
Cer	0	0.001178816	0.000202813	0.00123548	0.0001132	0.001465441	0.000311516	0.000718897	0.00032599	0.000561944	0.000238623	0.000512269	0.0001354	0.000604689	0.000132	0.000578028	0.0001631	0.000437788	0.000179331	0.000834872	0.000251541
Cer	1	0.047672697	0.025871019	0.050972977	0.036675337	0.04612297	0.035029595	0.041802532	0.033551169	0.064716824	0.032276439	0.042596767	0.023390784	0.051621358	0.032116437	0.038888434	0.021344265	0.034739431	0.025807512	0.055439193	0.033469625
Cer	2	0.024969146	0.035348651	0.023837841	0.046070372	0.021674541	0.048735743	0.018040955	0.047589168	0.045231274	0.040898816	0.026953937	0.031901101	0.037595673	0.039002631	0.022555568	0.033923141	0.021494818	0.037311079	0.034325077	0.039474236
Cer	3	0.001942729	0.006031729	0.002261491	0.008471347	0.001846021	0.007863176	0.001398376	0.009260343	0.006785246	0.006633946	0.00340085	0.005067936	0.004885333	0.007149968	0.002474975	0.005327728	0.002598409	0.006431854	0.005329745	0.005762546
Chol	0	13.06085769	12.64308202	13.2759977	13.12730281	13.72902688	14.76498876	14.33393467	12.7556452	13.5727652	12.42790199	14.76117262	12.61082983	15.5118131	14.6280214	13.63028013	13.57648813	14.85617934	13.62281708	13.86427566	15.52325895
DAG	0	0	0.002247656	0	0.002344511	0	0.001630748	0	0.00224214	0	0.003821225	0	0.003519163	0	0	0	0.002375423	0	0.009235506	0	0.00349237
DAG	1	0.052306872	0.05447525	0.030645518	0.05192078	0.043572626	0.048046311	0.052437911	0.043688001	0.032346818	0.054469914	0.069408909	0.041666427	0.023937268	0.037052497	0.032764268	0.045192678	0.029106903	0.076905038	0.017037094	0.044106491
DAG	2	0.051467841	0.041527767	0.03866045	0.042576983	0.041396567	0.039471303	0.052674904	0.039301515	0.040362509	0.038950968	0.05019713	0.033507216	0.025063083	0.035971165	0.047422707	0.047558357	0.023993656	0.070903944	0.025432303	0.038017378
DAG	3	0.012223383	0.003444432	0.010317289	0.011628544	0.009682447	0.00471097	0.010413626	0.005816729	0.014220002	0.003065966	0.013032451	0.00463029	0.005917767	0.006450681	0.013408806	0.009712023	0.009136968	0.01933347	0.010881185	0.007063505
DAG	4	0.007312238	0.002386242	0.011295929	0.007811842	0.006869339	0.00412022	0.010132242	0.005658029	0.016518219	0.004531928	0.008556232	0.002744942	0.013026976	0.004465798	0.012568228	0.004471457	0.009277728	0.007341556	0.007489315	0.005036877
DAG	5	0.00577587	0.001648209	0.007854237	0.003490084	0.004441164	0.00222903	0.004875216	0.000868321	0.013733635	0.00062865	0.004252063	0.001872837	0.010393107	0.001270446	0.006224386	0.000724766	0.006143493	0.003192152	0.002395445	0.000531686
GM3	1	0.16232592	0.22164248	0.1437317	0.190163607	0.174096765	0.216886261	0.21358411	0.244244859	0.244964628	0.23139891	0.294764761	0.272255232	0.331989816	0.213675547	0.235961791	0.248303679	0.253844708	0.2752436	0.29733883	0.284461037
GM3	2	0.012355745	0.043973111	0.00984037	0.039156206	0.003760587	0.058619406	0.027706911	0.055462105	0.024178895	0.053300897	0.047310978	0.061197253	0.058087444	0.049929351	0.033786904	0.060555951	0.012413185	0.054879474	0.029703049	0.056558251
HexCer	0	0.003766155	0.021912466	0.00035058	0.00378968	0.004511548	0.007852413	0.002311944	0.010387672	0.001278371	0.009416643	8.27E-05	0.006393292	0.000396684	0.003737326	0.001759072	0.009458842	0.002595455	0.007714339	0.00496792	0.012758644
HexCer	1	0.001111082	0.005780669	0.001396716	0.003212815	0.003127859	0.007758576	0.002250472	0.007587104	0.00572408	0.007467954	0.00286992	0.003605737	0.004249008	0.005521643	0.00157637	0.002088359	0.004838675	0.005565333	0.002831473	0.003774449
HexCer	2	0.000359626	0.004752592	0.000253507	0.001996811	0.000434806	0.004551536	0.000308619	0.005514005	0.003173122	0.00422783	0.000669754	0.003433655	0.002889577	0.003558016	0.000967586	0.002308894	0.002050621	0.003478672	0.001021703	0.002412344
LPA	0	0.078006613	0.058532951	0.073340797	0.120836831	0.072415447	0.085877178	0.070156688	0.108955817	0.094555088	0.105600355	0.063576954	0.079620355	0.096157329	0.106732769	0.075646306	0.082412689	0.041841158	0.08535752	0.081838393	0.088279365
LPA	1	0.065963822	0.045292688	0.072059495	0.067649526	0.065813259	0.05889816	0.062928807	0.085398761	0.067957469	0.067481692	0.041410919	0.051647503	0.063851177	0.059747644	0.045779511	0.052949034	0.023079478	0.05324897	0.039945553	0.052642525
LPA	2	0.02685844	0.011560229	0.04239191	0.034364641	0.029951857	0.017299236	0.031440077	0.032926571	0.026299935	0.015856669	0.015163097	0.015963541	0.018037936	0.033275414	0.02379694	0.021571614	0.01221146	0.024093731	0.026224497	0.021295942
LPA	3	0.00749301	0.00512312	0.013654215	0.011265076	0.008866759	0.006975894	0.010968734	0.0137864	0.009647578	0.007172627	0.004540922	0.006012695	0.006573243	0.010352066	0.006599338	0.007352363	0.0050711	0.008313467	0.010260432	0.006976725
LPA	4	0.005826436	0.003103178	0.008668239	0.011367116	0.006634882	0.004742111	0.007121643	0.006687032	0.010424437	0.005800112	0.004418159	0.004869175	0.007472261	0.006880499	0.00364507	0.004779901	0.003142031	0.007702245	0.004039284	0.004610737
LPA	5	0.001177217	6.71E-05	0.00177115	0	0.001444656	6.69E-05	0.001946488	0.000134289	0.000302536	7.59E-05	0.000865963	8.06E-05	0.00023872	2.20E-05	0.000221387	0	0.000561891	0.000110772	0.000460962	5.31E-05
LPC	0	0.662339186	0.609556671	0.678540395	0.980495879	0.637341472	0.71068236	0.618739922	1.007872105	0.763076577	0.824271967	0.491469091	0.658636816	0.795007407	0.984229817	0.667060039	0.763503335	0.653268262	0.792232569	0.65076579	0.923742977
LPC	1	0.327046786	0.280982045	0.437731628	0.288080278	0.34934255	0.254375887	0.339082236	0.464580079	0.309839266	0.285185528	0.168986684	0.211581324	0.291360847	0.27578336	0.20655965	0.260879914	0.188515982	0.261401917	0.152278204	0.285209117
LPC	2	0.137178392	0.079993253	0.269786614	0.179679315	0.167055815	0.080168965	0.18306978	0.199754234	0.134243399	0.078105758	0.067629571	0.071044701	0.089971903	0.210795428	0.129400274	0.126291747	0.122260869	0.138819973	0.13188032	0.133946704
LPC	3	0.000318841	0.019127532	0.01171807	0.009372197	0.001421443	0.01451817	0.006395551	0.034246555	0.001926568	0.011191942	0.000310423	0.011175803	0.000470649	0.01146553	0.000511372	0.011215035	0.014874999	0.001387138	0.0166589	0.00628441
LPC	4	0.031156675	0.033394716	0.066420208	0.090409637	0.042956877	0.03463965	0.047487259	0.058347039	0.060005072	0.039780979	0.020252781	0.032876005	0.042581259	0.069573386	0.024918596	0.044403869	0.031848663	0.054897469	0.017901997	0.041710168
LPC	5	0.009097796	0.008842397	0.022841125	0.016411514	0.009865638	0.007295307	0.018861562	0.016350973	0.00540429	0.010158987	0.00372665	0.008863197	0.002989944	0.010632292	0.003305393	0.0104113	0.009036183	0.012104867	0.001665088	0.007051868
LPC	6	0	0.002830261	0	0.013468429	0	0.002273141	0	0.002103128	0	0.003939131	0	0.001542584	0	0.006222517	0	0.001773984	0	0.008730869	0	0.020767916
LPCO-	0	0.006828092	0.001426213	0.004806654	0.001775961	0.003173516	0.000996047	0.00356693	0.001572806	0.004633458	0.001054156	0.003227002	0.001275707	0.007429738	0.001613499	0.003088377	0.001984711	0.004188086	0.001126687	0.00283853	0.002079732
LPCO-	1	0.008213002	0.007339164	0.009155448	0.010059851	0.00542271	0.007239978	0.005595522	0.011520401	0.012046953	0.008005049	0.002934456	0.006807442	0.012798818	0.009754504	0.006406923	0.010522311	0.004971204	0.008439742	0.005103235	0.010733842
LPCO-	2	0.000429541	0.000365514	0.000329424	0.000628755	0.000422073	0.000129664	0.000191992	0.000111588	0.000294433	0.00038228	0	7.50E-05	0.00060462	9.49E-05	0.000102569	0.000287202	0.000295798	0.000132442	0.000236908	0.000260109
LPE	0	0.011357751	0.011563475	0.011402492	0.017875225	0.011224144	0.014465987	0.010531157	0.019447795	0.013391492	0.017269264	0.008849504	0.013083125	0.017023416	0.022197689	0.014073547	0.016901042	0.011540111	0.01468655	0.013068609	0.018200723
LPE	1	0.008512041	0.002855176	0.010347649	0.003187407	0.012299479	0.002170502	0.010295602	0.003793852	0.005487536	0.002590399	0.003681265	0.00200331	0.005868785	0.002585929	0.008228902	0.002921672	0.003869952	0.002679219	0.003679938	0.002673532
LPE	2	0.003960264	0.002498742	0.006153312	0.003890262	0.007535129	0.002264906	0.006343308	0.005457771	0.003012761	0.002626837	0.001910292	0.002110388	0.002539953	0.004269891	0.007804735	0.004444396	0.003688448	0.003447997	0.004700086	0.003113315
LPE	3	0.001221835	0.001360457	0.001539066	0.000968035	0.00144258	0.001165456	0.001755215	0.002104034	0.001543053	0.001305057	0.000598862	0.000998734	0.001192122	0.000804211	0.001503363	0.000998564	0.002419673	0.000969713	0.002842817	0.000794673
LPE	4	0.011091442	0.00751143	0.010381629	0.011738234	0.016508925	0.007230952	0.010932273	0.010403547	0.011464099	0.010343554	0.007587201	0.007013379	0.009683249	0.009170263	0.00832312	0.009898138	0.005252892	0.010938893	0.005240019	0.007784887
LPE	5	0.003508683	0.001291874	0.002811689	0.001673516	0.003767963	0.001060653	0.00330612	0.002186826	0.001849887	0.001819073	0.002473485	0.001493758	0.000981701	0.001118229	0.001501732	0.001397482	0.001589874	0.001801782	0.001195714	0.000772416
LPE	6	0.000193205	0.001108153	0.000173539	0.002920092	0.00016152	0.000923787	0.000134863	0.000909433	0.000696867	0.001988532	0.00017495	0.000768168	0.000384929	0.001346797	4.80E-05	0.001121372	0.000162099	0.003037503	0.000989861	0.004446708
LPEO-	0	0.000264011	0	0.000176066	0	9.62E-05	0	4.70E-05	0	3.86E-05	0	8.21E-05	0	1.69E-05	0	0	0	3.10E-05	0	1.24E-05	0
LPEO-	1	0.000238118	0.000571961	0.000693914	0.001159463	0.000302429	0.00045159	0.000117638	0.000685644	0.000723806	0.000774158	0.000344191	0.000405237	0.000945787	0.000584545	0.000241085	0.00062296	0.000241279	0.000583055	0.000425501	0.00094009
LPEO-	2	0.000169688	0.000133257	0.000163159	0.00020059	0.000109198	0.00011949	4.80E-05	0.000140104	0.000293859	0.000236477	0.000180313	9.70E-05	0.000327868	7.93E-05	3.43E-05	0.000200172	0	0.000182492	0.000183559	0.000211845
LPG	0	0	3.96E-05	0	1.32E-05	0	0	0	3.71E-05	0	2.46E-05	0	2.97E-05	0	0	0	1.15E-05	0	3.43E-05	0	1.83E-05
LPG	1	0.00026104	0.000553288	9.92E-05	0.00043428	0.000274734	0.000321045	0.000286985	0.000566062	0.000182411	0.000605093	0.000247724	0.000450722	0.00013792	0.000385266	0.000513775	0.000393492	0.000158405	0.000424636	0.000277445	0.000421912
LPI	0	0.000776414	5.29E-05	0.000653661	0.000340642	0.000522577	0.000360072	0.000900314	0.000566448	0.000492402	0.000463753	0.00051712	0.0004136	0.001535916	0.000209686	0.000547192	0.000934044	0.000126843	0.001583859	0.001036744	0.001125428
LPI	1	0.001363877	0	0.000789439	3.77E-05	0.00084085	3.28E-05	0.001840145	3.95E-05	0.000416841	0.000162823	0.000556863	8.39E-05	0.001073805	2.55E-05	0.001056444	0.000241123	0.000201894	0.000357944	0.00030342	0.000119826
LPI	4	0.003063797	0.000194926	0.001852311	0.001178669	0.001928945	0.000846786	0.003536805	0.001487902	0.002292136	0.000951122	0.002691778	0.000793556	0.002491731	0.000606344	0.002694058	0.001621698	0.001427495	0.001981956	0.002218418	0.001595603
LPS	1	0	1.98E-05	0	0	0	0.000173553	0	1.58E-05	0	1.98E-05	0	0.001019478	0	1.49E-05	0	1.99E-05	0	0	0	0.000531311
LPS	4	0	0	0	4.26E-05	0	0.000653179	0	0	0	0.000136253	0	0.003156457	0	0.000197149	0	0.000106508	0	0.000166245	0	0.00156899
PA	0	0	5.60E-05	0	0.000156133	0	0	0	3.96E-05	0	8.06E-05	0	8.12E-05	0	0.000161309	0	8.73E-05	0	2.04E-05	0	2.85E-05
PA	1	0.007607971	0.010799314	0.006097178	0.008788143	0.008861856	0.010052387	0.008073187	0.009880537	0.005949677	0.012430806	0.009494125	0.010615852	0.007656277	0.009378721	0.0063105	0.006560287	0.004301656	0.009143187	0.005098342	0.009144526
PA	2	0.026057168	0.032921185	0.021861277	0.03331365	0.032941204	0.03443612	0.026458875	0.033793905	0.019823612	0.038285436	0.032287805	0.035047189	0.024856839	0.035236053	0.022818435	0.022202191	0.016231713	0.030906568	0.022220169	0.031769676
PA	3	0.020719218	0.019276074	0.021168365	0.033331805	0.026649755	0.022344301	0.023175294	0.027152651	0.016922989	0.023186435	0.027120777	0.022593243	0.01840013	0.035815245	0.022290176	0.018285938	0.017449597	0.026318117	0.02950016	0.029804422
PA	4	0.009299403	0.009260215	0.009958729	0.01289636	0.012573168	0.009190041	0.010334599	0.010572715	0.009687538	0.010987576	0.012248849	0.010231351	0.010524154	0.010558757	0.009606929	0.005904502	0.009895752	0.010839756	0.012857834	0.010131596
PA	5	0.010849949	0.008127243	0.00952382	0.016132632	0.013642358	0.009544943	0.011196	0.008862385	0.011395204	0.012813921	0.014729028	0.010495223	0.013076574	0.012693997	0.009669432	0.006889575	0.010245618	0.012785045	0.009556633	0.01078565
PA	6	0.005126716	0.001953036	0.005171663	0.00370967	0.005940142	0.002141206	0.005940667	0.002384326	0.002851588	0.002799047	0.005587293	0.002743023	0.003559016	0.002149863	0.002244747	0.001340941	0.004094539	0.00328368	0.004374683	0.004126653
PA	7	0.000574695	0.000218932	0.000247226	0.000502784	0.000437675	0.000351987	0.000450787	0.000104241	9.68E-05	0.000556411	0.000203305	6.33E-05	0.00011362	0.000332016	7.46E-05	7.23E-05	0.00046456	0.000730292	0.000479963	0.002359208
PAO-	1	0	0.000164711	0	9.99E-05	0	0.000120908	0	9.29E-05	0	0.000153817	0	6.57E-05	0	0.000120131	0	9.05E-05	0	0.000136081	0	5.67E-05
PAO-	2	0	0.000268836	0	0	0	8.16E-05	0	5.44E-05	0	0.000124794	0	4.00E-05	0	0.000146931	0	5.21E-05	0	6.45E-05	0	0
PAO-	3	7.96E-05	0.000680935	0.000101425	0.000273208	3.13E-05	0.000525119	4.69E-05	0.000478462	8.23E-05	0.000615568	0.000138769	0.000218196	8.62E-05	0.000455653	3.02E-05	0.000497951	7.85E-05	0.000299194	0.000205685	0.000265352
PAO-	4	7.92E-05	0.000201992	6.37E-05	0.000143542	4.55E-05	0.000146802	0	0.000139364	0.00022693	0.000158612	0.000435896	7.31E-05	0.000234176	0.000509289	4.34E-05	5.14E-05	0.000189529	0.000319497	0.000233843	8.31E-05
PAO-	5	0.001044596	0.000541399	0.000971968	0.000509446	0.000720669	0.000531331	0.000772896	0.000451229	0.001215078	0.000693911	0.00236455	0.000807468	0.001288515	0.00084287	0.000739465	0.000418153	0.00092037	0.0006345	0.001038617	0.000439873
PAO-	6	0.001286684	0.000416121	0.001281541	0.000663002	0.001359687	0.000637375	0.001138339	0.000716775	0.002030813	0.000686923	0.002131267	0.000332396	0.001854461	0.00063645	0.000658153	0.000321057	0.001390786	0.000659225	0.001353643	0.000444063
PC	0	0.224035391	0.235391146	0.244340669	0.238588729	0.199978562	0.225143885	0.251682101	0.218506578	0.26051831	0.225752628	0.243598375	0.246110868	0.333073828	0.2336234	0.238644542	0.217341078	0.237083991	0.211918749	0.298976726	0.235522638
PC	1	8.261343944	9.70129787	7.083916588	5.874084405	8.860045428	8.930132235	7.545675918	9.018345945	6.367401932	8.64919665	6.697692815	7.710737369	6.615503171	6.175421831	6.037914258	6.217306014	4.815634039	6.208070702	5.099413566	7.116220251
PC	2	8.406842688	7.312541539	9.44839474	9.094517372	9.122479732	7.656299191	7.979360514	9.647911348	6.802572001	6.403576608	7.326760933	6.544505835	6.067412165	10.321948	8.361055018	7.453034902	8.261746959	8.037252798	11.5666499	9.563133097
PC	3	3.032530205	3.56160944	3.776191127	2.807326017	3.471648137	3.100008929	3.317905109	4.03527496	3.265177175	3.22231013	2.915809016	2.838704666	2.871846647	2.408151181	3.469176175	2.225501734	4.017249504	2.706810847	4.63233101	2.978289807
PC	4	6.993432839	5.155510733	6.484085188	7.31054307	7.398180842	5.458323454	6.53060197	5.095613125	8.385912668	6.19450445	6.481009311	5.051634712	7.639042088	5.896473841	6.124221332	4.465378734	7.633408896	6.26490318	6.346359574	5.513798309
PC	5	4.071980861	1.97934372	4.24753549	2.208718488	3.754029653	1.964989856	4.040464327	2.195209924	2.388801098	2.119942657	3.072524748	2.075443405	2.199941162	1.568941566	1.961747795	1.496988982	4.055771501	2.254592498	2.876078882	1.674890711
PC	6	0.73392875	0.857644388	0.910252343	1.563887201	0.724784105	0.94617037	0.761378577	0.600739451	0.799667177	1.242138119	0.676852675	0.660968535	0.679125914	0.990131169	0.562826902	0.547863523	0.909758753	1.457616562	1.259471084	3.819035761
PCO-	0	0.0164404	0.015556664	0.024152228	0.008561858	0.0186123	0.014071257	0.019008442	0.008104341	0.017129047	0.015651221	0.019308593	0.021158332	0.025213128	0.014692107	0.016945955	0.012763003	0.017154075	0.012608109	0.020234069	0.013164999
PCO-	1	0.174892695	0.250635928	0.151987633	0.140238882	0.162948119	0.295256002	0.1448268	0.233123905	0.130116758	0.223570478	0.169948995	0.237882402	0.157753569	0.212553313	0.140838638	0.21133756	0.119023046	0.19263049	0.188251528	0.175883785
PCO-	2	0.15385301	0.266811951	0.151021119	0.128496989	0.109304262	0.264769903	0.123459544	0.236154954	0.105485569	0.192929474	0.152243578	0.204175159	0.118404594	0.197732176	0.113147934	0.215692742	0.104818657	0.162692065	0.142020466	0.169934838
PCO-	3	0.170371801	0.192827387	0.17676504	0.159950956	0.121356478	0.173925097	0.137955874	0.208372522	0.174325428	0.161955365	0.199156877	0.157036077	0.148295173	0.231700585	0.134775429	0.178030474	0.150205285	0.156475309	0.177378876	0.155885971
PCO-	4	0.763092083	0.366608468	0.680900425	0.247319656	0.568369053	0.335347842	0.598673213	0.336760919	0.786099254	0.338020461	0.96123955	0.313139354	0.709843499	0.300089527	0.440256496	0.264975168	0.550179094	0.303958965	0.554262452	0.290724702
PCO-	5	0.960201544	0.519769192	1.007558336	0.437291236	0.765043356	0.563673764	0.814261509	0.573038389	1.299644177	0.534499785	0.935732639	0.47389597	1.049550543	0.514332674	0.640736648	0.437846103	0.87288199	0.549942256	0.838277112	0.461112799
PCO-	6	0.314832185	0.161148233	0.385119323	0.152472089	0.214144188	0.168186014	0.238194787	0.20022613	0.296102261	0.168917176	0.273021992	0.143182345	0.243831791	0.158152427	0.179876522	0.135152981	0.34500218	0.183120764	0.340151632	0.175470202
PCO-	7	0.063407999	0.037289895	0.080649626	0.044737427	0.032714568	0.035821906	0.045951987	0.038114261	0.049930685	0.033786861	0.012328845	0.016737056	0.016262248	0.027132925	0.022140614	0.024389781	0.080839374	0.045682637	0.1375356	0.101151718
PE	1	0.028456496	0.01997986	0.027223248	0.012217773	0.038531729	0.015366337	0.025795343	0.016605257	0.017189194	0.017433915	0.027480168	0.016185132	0.025396492	0.01102202	0.028172146	0.010947678	0.022989497	0.012242741	0.014346474	0.01725431
PE	2	0.038721973	0.026708877	0.037526634	0.022102657	0.051303696	0.023325673	0.03662554	0.029431382	0.024168498	0.021730159	0.035319928	0.024732897	0.03578265	0.030445671	0.0641738	0.023477229	0.047228175	0.020789922	0.04105926	0.032231521
PE	3	0.015784588	0.015351149	0.016557996	0.007362507	0.020888674	0.013865429	0.016172791	0.014300953	0.011774388	0.012561295	0.01524863	0.010921051	0.017481481	0.00979127	0.028395075	0.009052937	0.02741436	0.007876089	0.022405007	0.012594648
PE	4	0.054827688	0.06979594	0.044180431	0.043495294	0.077294955	0.065865517	0.04343318	0.05176238	0.049981635	0.065210097	0.058675868	0.064525505	0.074866615	0.063234373	0.072778222	0.048547458	0.08093214	0.043326997	0.047814776	0.060613654
PE	5	0.022603441	0.020796441	0.020179533	0.010883692	0.034335028	0.019275347	0.022271748	0.018594773	0.012993278	0.017292011	0.02072508	0.018587591	0.019697438	0.012547411	0.021881897	0.014810613	0.027691733	0.01166223	0.016563505	0.014370488
PE	6	0.006694642	0.015712219	0.005854258	0.015979369	0.009078355	0.015246569	0.007016773	0.009096582	0.008240798	0.019024083	0.009033258	0.012314682	0.010858309	0.015868564	0.008033108	0.00942096	0.013698762	0.017183743	0.012191685	0.053875131
PEO-	2	0.009833991	0.000965275	0.007066882	0.000181617	0.008352593	0.001453581	0.003977733	0.000216537	0.003121214	0.000412328	0.008889465	0.000709884	0.003938759	0.000605472	0.005351287	0.000508461	0.005510069	0.00065224	0.002989746	0.000399627
PEO-	4	0.042639807	0.006022679	0.033145019	0.00139932	0.037805069	0.005865005	0.01901649	0.002190817	0.020094976	0.004246153	0.054562007	0.004210559	0.020219547	0.001880261	0.025321972	0.00294298	0.02658533	0.002494363	0.012384108	0.002105138
PEO-	5	0.070370857	0.029908144	0.065471131	0.016855846	0.082622708	0.033003219	0.042274443	0.016645863	0.112897916	0.037301973	0.137435025	0.029224466	0.078204436	0.027817949	0.070901157	0.020675936	0.091301601	0.025353507	0.049680862	0.026443135
PEO-	6	0.071024126	0.017069115	0.067981807	0.010294234	0.074437609	0.022015897	0.04030119	0.009512871	0.073931868	0.021389581	0.116005904	0.016622733	0.053091055	0.014581124	0.054099637	0.012016923	0.087921486	0.013616387	0.047412894	0.01228322
PEO-	7	0.010282792	0.001956159	0.009523175	0.002152759	0.012344097	0.003119135	0.007002758	0.001541663	0.010554392	0.002364636	0.014952089	0.002583595	0.009746121	0.001731439	0.00808853	0.001736126	0.017157051	0.002871725	0.015746102	0.00353413
PEO-	8	0.000719916	0.000362067	0.001618244	0.000258964	0.001630786	0.000376024	0.001011684	0	0.003442003	0.000817664	0.003281309	0	0.003131276	9.52E-05	0.00166878	8.49E-05	0.00512859	0.000809406	0.008675528	0.002827807
PG	1	0	0.001687386	0	0.000662015	0	0.001250763	0	0.001771049	0	0.001492728	0	0.001035459	0	0.001173455	0	0	0	0.000867955	0	0.001469433
PG	2	0	0.001667092	0	0.001416419	0	0.001567721	0	0.001614752	0	0.001397303	0	0.001631028	0	0.001788977	0	0.001168367	0	0.000974334	0	0.001017405
PG	4	0	0.000145193	0	3.54E-05	0	3.55E-05	0	0.000248408	0	8.01E-05	0	0.000159939	0	0	0	2.66E-05	0	9.10E-05	0	0.000152635
PI	0	0.001039787	0	0.00078695	0	0.000876011	0	0.001005862	0	0.00052068	0	0.001212073	0	0.000925969	0	0.00069467	0	0.000981374	0	0.000735936	0
PI	1	0.029834197	0.004894881	0.017678986	0.003262636	0.024943171	0.003725913	0.021705408	0.00449542	0.010643176	0.004524538	0.023914438	0.004283435	0.018392506	0.004009016	0.012826532	0.004285799	0.015383276	0.003629554	0.011107051	0.004313069
PI	2	0.024454556	0.005086198	0.015201562	0.003778973	0.018641557	0.004309653	0.017410221	0.006011251	0.014089722	0.004389392	0.019915214	0.003753803	0.014105006	0.004318928	0.019378588	0.003878272	0.023385038	0.005702467	0.023528792	0.005830248
PI	3	0.0102577	0.021098991	0.007439324	0.012099901	0.009843677	0.013878843	0.011405432	0.019651146	0.010988857	0.014777812	0.013400003	0.011324387	0.010439475	0.009826687	0.013411289	0.010141172	0.015064405	0.012170459	0.013721002	0.013737973
PI	4	0.069410726	0.062534192	0.048196596	0.069663498	0.068069728	0.05649873	0.056729481	0.06105199	0.050910844	0.055157308	0.070926922	0.037669987	0.05605958	0.053658655	0.05127484	0.044719236	0.079546186	0.069380472	0.065340513	0.069585158
PI	5	0.010957918	0.007661992	0.008052184	0.007992135	0.009694086	0.008100857	0.009717865	0.009850606	0.009689247	0.008151169	0.013407718	0.005251277	0.008406325	0.005476756	0.0081532	0.005577077	0.011419826	0.008976374	0.008951952	0.008651501
PI	6	0.000424585	0.001334689	0.000381995	0.001264751	0.000372653	0.00134947	0.000338874	0.001189413	0.001248951	0.001206372	0.0011848	0.000632747	0.000987807	0.000989113	0.000803048	0.000784734	0.001498721	0.001421147	0.002687177	0.003540482
PS	1	0.00328331	0.003590647	0.002678615	0.004555089	0.004148301	0.00508089	0.003237826	0.003836805	0.003129064	0.004571054	0.004121413	0.005157474	0.003572508	0.006737472	0.005048593	0.003291805	0.003529459	0.003869902	0.005341505	0.00568796
PS	2	0.003397246	0.003027187	0.003699385	0.002566653	0.004391252	0.002813865	0.003652603	0.003180372	0.003863465	0.002542473	0.004230699	0.003121253	0.003999578	0.002621885	0.004463337	0.00178636	0.005429358	0.002672735	0.006256215	0.003184197
PS	4	0.002475054	0.003633853	0.002107632	0.002195563	0.00513881	0.00732375	0.002194573	0.001471259	0.002883927	0.003963117	0.003020663	0.002614135	0.004686064	0.002399523	0.003740439	0.002117849	0.003710869	0.002285388	0.002743012	0.002091227
SHexCer	0	0.033409417	0.033069661	0.022191853	0.017812164	0.036369484	0.024988451	0.028475594	0.029126781	0.020985117	0.025899027	0.032874004	0.018870804	0.023189896	0.018723894	0.021862107	0.014894728	0.018435601	0.021559015	0.018635375	0.023412331
SHexCer	1	0.048687747	0.033607511	0.053263998	0.057885466	0.05346742	0.035850951	0.049415949	0.051345331	0.041328086	0.029605984	0.051576363	0.02889608	0.039755872	0.064536454	0.058402369	0.03481576	0.051791549	0.050726927	0.082853962	0.055116438
SHexCer	2	0.008373933	0.019851984	0.008519165	0.014103146	0.010659624	0.014833805	0.010832032	0.018536787	0.014865778	0.019359769	0.014503492	0.01461024	0.013617559	0.01363266	0.016063059	0.009957791	0.010819586	0.014670866	0.011220234	0.015602102
SHexCer	3	0.04746773	0.027004204	0.033920552	0.053930256	0.049401863	0.030098171	0.044183592	0.02753521	0.054095694	0.034086496	0.052041376	0.026030989	0.053508667	0.041373661	0.03815054	0.024035803	0.04683613	0.043318701	0.038718674	0.034840106
SM	0	0.070558403	0.021926971	0.051061557	0.013463608	0.078379459	0.034366432	0.040609444	0.01615824	0.033608435	0.013565486	0.050987936	0.030141125	0.050136183	0.021444942	0.04934178	0.021652861	0.051469196	0.014461773	0.05920861	0.023657364
SM	1	3.053768957	2.663965128	2.595629659	2.134281194	3.815071483	2.963094805	2.56781325	2.194853766	2.805076721	2.173648647	3.131729865	2.969397569	3.686342609	2.278037648	3.285918642	2.496561991	3.69078529	2.069354479	3.299047483	2.417123036
SM	2	1.188678821	2.079372945	1.12694721	1.445684084	1.357552006	2.363775602	0.909843038	1.872826165	1.498461771	1.680454135	1.344427935	2.27620697	1.967967569	1.733747931	1.66499746	1.920987048	1.585588149	1.458149938	1.655434336	1.750191687
SM	3	0.164541116	0.561730529	0.200787562	0.396215229	0.189938226	0.662968672	0.133165735	0.58626853	0.376375162	0.458642596	0.234633764	0.609823722	0.462981867	0.494597579	0.356939217	0.504374729	0.274409894	0.423324227	0.443308585	0.470732796
TAG	0	0.031963246	0.334069373	0.015531722	0.289989503	0.014017256	0.237119794	0.035955702	0.145200797	0.007319787	0.407638322	0.024188671	0.458625857	0.031310701	0.275570299	0.021700838	0.4174612	0.030986566	0.338983145	0.038232895	0.242015031
TAG	1	3.008566203	7.285025112	2.290977774	5.076232512	2.390777037	4.498361917	4.305205669	4.20688064	2.392253382	6.744599682	2.743351989	8.96081226	2.876077075	4.618486749	3.11298926	7.285365207	2.812928758	4.706841193	2.116022906	4.097702176
TAG	2	6.743437659	12.09407539	6.26598844	8.702065745	6.092721624	8.073062306	8.946995675	8.496070899	6.090543883	8.533982086	6.06858477	12.65164327	5.778520893	7.630217625	8.467356646	11.53573763	5.307976022	8.079600723	3.53425892	6.70317697
TAG	3	5.272845385	5.145076588	5.853700037	5.424173177	4.893497728	3.861692255	6.000226311	4.274832986	5.456852872	3.405314532	4.610842734	5.245150013	4.587205341	4.48582645	7.898028898	6.094940888	4.57199267	4.644937564	3.433704158	3.502195318
TAG	4	1.981625196	1.328225869	3.11965587	2.308613055	1.784630586	1.050912169	2.399312053	1.252304895	3.238300451	1.056542534	2.198273267	1.540876889	2.767290434	1.569870114	3.937217571	1.640495881	2.802479843	1.760097785	1.824454733	1.100926064
TAG	5	1.209843701	0.919072144	2.307152912	1.512936892	0.934367023	0.735833045	1.43115642	0.88662099	2.729296684	0.840400205	1.53280979	1.143045757	2.515566383	0.971136033	2.57561718	0.960770513	2.112991072	1.258523457	1.225596377	0.679479633
TAG	6	0.731606628	0.486323336	1.343814888	0.723921053	0.521904293	0.421628681	0.792567215	0.498099956	1.890881139	0.38931617	1.031127841	0.544805833	1.583906362	0.414536542	1.405754166	0.438739671	1.381810188	0.640493186	0.764237622	0.414360585
TAG	7	0.32071687	0.114771403	0.594776646	0.229526817	0.241105896	0.112544224	0.309625886	0.101291562	0.937757418	0.095750684	0.517175177	0.112975098	0.727441289	0.117997928	0.527452417	0.092517789	0.648235828	0.192655322	0.465920597	0.218426868
TAG	8	0.052379686	0.009965835	0.159680138	0.039508265	0.025196074	0.012157111	0.07722504	0.004973545	0.380965067	0.006312798	0.134983113	0.008177523	0.337258335	0.016490628	0.144532883	0.001073103	0.233408688	0.037314892	0.179182723	0.040079075
TAG	9	0.004250436	0	0.035696467	0	0	0	0.008989137	0	0.085807175	0	0.024102365	0	0.079516488	0	0.022554922	0	0.054326897	0	0.009843318	0
TAG	10	0.002689525	0	0.037353969	0	0.001214183	0	0.001063157	0	0.073200789	0	0.027670043	0	0.076551584	0	0.017302	0	0.046790319	0	0.020596948	0
TAG	11	0.000966211	0	0.022075149	0	0	0	0	0	0.042563453	0	0.008697164	0	0.046801469	0	0.004521666	0	0.039774318	0	0.030244855	0
